# Supplementary material for: Specific Blood Plasma Circulating miRs Are Associated with the Physiological Impact of Total Fish Meal Replacement with Soybean Meal in Diets for Rainbow Trout (Oncorhynchus mykiss)
Source: Biology (Basel). 2023 Jun 30;12(7):937. doi: 10.3390/biology12070937 (PMC10376541; doi:10.3390/biology12070937)
Supplement: Supplementary file 1 [file biology-12-00937-s001.zip]

Archive with 5 entries (5 files):
- Supplementary Figure S1-The physiological impact.pdf
- Supplementary Table S1-The physiological impact.pdf
- Supplementary Table S2-The physiological impact.pdf
- Supplementary Table S3-The physiological impact.docx.xlsx
- Supplementary Table S4-The physiological impact.docx.xlsx
