# Supplementary material for: Specific Blood Plasma Circulating miRs Are Associated with the Physiological Impact of Total Fish Meal Replacement with Soybean Meal in Diets for Rainbow Trout (Oncorhynchus mykiss)
Source: Biology (Basel). 2023 Jun 30;12(7):937. doi: 10.3390/biology12070937 (PMC10376541; doi:10.3390/biology12070937)
Supplement: Supplementary file 1 [file biology-12-00937-s001.zip › Supplementary Table S3-The physiological impact.docx.xlsx]

## Sheet: Hoja1
Mature_ID
omy-let-7i-3p
omy-miR-10a-2-3p
omy-miR-10d-3p
omy-miR-122-3p
omy-miR-125b-3-3p
omy-miR-129-3-3p
omy-miR-129-3p
omy-miR-130d-2-5p
omy-miR-132-3-5p
omy-miR-132-4-5p
omy-miR-132-5p
omy-miR-133b-5p
omy-miR-135a-3p
omy-miR-135b-1-3p
omy-miR-135b-2-3p
omy-miR-135b-3-3p
omy-miR-135c-3p
omy-miR-137-5p
omy-miR-138-3-3p
omy-miR-138-4-3p
omy-miR-139-2-3p
omy-miR-139-3p
omy-miR-146a-3-3p
omy-miR-146b-3p
omy-miR-146b-5p
omy-miR-148b-5p
omy-miR-153a-2-5p
omy-miR-153a-5p
omy-miR-153b-5p
omy-miR-15c-3p
omy-miR-16a-2-3p
omy-miR-1788-3p
omy-miR-181a-3-3p
omy-miR-181b-3p
omy-miR-182-3p
omy-miR-182-5p
omy-miR-183-2-3p
omy-miR-183-3p
omy-miR-190a-3p
omy-miR-190b-3p
omy-miR-190b-5p
omy-miR-192b-3p
omy-miR-194b-3p
omy-miR-194c-3p
omy-miR-194c-5p
omy-miR-196a-1-3p
omy-miR-196a-4-3p
omy-miR-196b-3p
omy-miR-19a-3-5p
omy-miR-19c-3-5p
omy-miR-19c-4-5p
omy-miR-19c-5p
omy-miR-19d-5p
omy-miR-200a-1-5p
omy-miR-200a-3-5p
omy-miR-202-3p
omy-miR-202-5p
omy-miR-203a-2-5p
omy-miR-203a-5p
omy-miR-203b-5p
omy-miR-204-3-3p
omy-miR-204-4-3p
omy-miR-205b-1-3p
omy-miR-205b-3-3p
omy-miR-205b-4-3p
omy-miR-20b-3p
omy-miR-212a-3p
omy-miR-212a-5p
omy-miR-212b-3p
omy-miR-212b-5p
omy-miR-216a-3p
omy-miR-216a-5p
omy-miR-216b-3p
omy-miR-216b-5p
omy-miR-2184-3p
omy-miR-2187-3p
omy-miR-2187-5p
omy-miR-219a-3p
omy-miR-219a-5p
omy-miR-219b-3p
omy-miR-219b-5p
omy-miR-219c-2-3p
omy-miR-219c-3p
omy-miR-219c-5p
omy-miR-21a-2-3p
omy-miR-221-3p
omy-miR-24a-5p
omy-miR-26a-5-3p
omy-miR-26a-6-3p
omy-miR-26d-3p
omy-miR-29b-1-5p
omy-miR-29b-4-5p
omy-miR-301a-5p
omy-miR-301b-3p
omy-miR-365-2-5p
omy-miR-375-2-5p
omy-miR-375-3-5p
omy-miR-375-5p
omy-miR-429-5p
omy-miR-430a-3p
omy-miR-430a-5p
omy-miR-430b-3p
omy-miR-430b-5p
omy-miR-430c-3p
omy-miR-430c-5p
omy-miR-449a-3p
omy-miR-449a-5p
omy-miR-449b-3p
omy-miR-449b-5p
omy-miR-456-5p
omy-miR-458-5p
omy-miR-459-3p
omy-miR-459-5p
omy-miR-462b-3p
omy-miR-499a-5p
omy-miR-499b-3p
omy-miR-722-5p
omy-miR-723-5p
omy-miR-725-3p
omy-miR-729-3p
omy-miR-729-5p
omy-miR-730a-2-3p
omy-miR-730a-3p
omy-miR-734-3p
omy-miR-736-3p
omy-miR-736-5p
omy-miR-7552a-2-3p
omy-miR-7552a-3p
omy-miR-7552b-3p
omy-miR-7552b-5p
omy-miR-7a-1-3p
omy-miR-7a-2-3p
omy-miR-7a-5-3p
omy-miR-7a-6-3p
omy-miR-8156-3p
omy-miR-8156-5p
omy-miR-8157-3p
omy-miR-8157-5p
omy-miR-8158-3p
omy-miR-8158-5p
omy-miR-8159-3p
omy-miR-8160-2-3p
omy-miR-8160-3p
omy-miR-8162-3p
omy-miR-8163-3p
omy-miR-8163-5p
omy-miR-8164-3p
omy-miR-8164-5p
omy-miR-92a-3-5p
omy-miR-92b-5p
omy-miR-96-3p
omy-miR-96-5p
omy-miR-99-2-3p
omy-miR-9a-1-3p
omy-miR-9a-2-3p
omy-miR-9a-3-3p
omy-miR-9a-4-3p
omy-miR-9a-5-3p
omy-miR-9a-6-3p
omy-miR-9a-7-3p
omy-miR-9a-8-3p
omy-miR-9b-3p
omy-miR-9b-5p
omy-miR-8162-5p
omy-miR-21a-3p
omy-miR-301c-5p
omy-miR-128-4-5p
omy-miR-551-5p
omy-miR-7a-4-3p
omy-miR-7a-7-3p
omy-miR-499a-3p
omy-miR-8160-5p
omy-miR-730a-5p
omy-miR-100a-3p
omy-miR-135c-5p
omy-miR-17-3-3p
omy-miR-301b-5p
omy-miR-101b-3p
omy-miR-106b-3p
omy-miR-122-5p
omy-miR-27c-2-5p
omy-miR-27c-5p
omy-miR-205b-2-3p
omy-miR-1-5p
omy-miR-194b-5p
omy-miR-122-2-3p
omy-miR-99-3p
omy-miR-138-5p
omy-miR-92a-5p
omy-miR-499b-5p
omy-miR-1-3p
omy-miR-93a-3p
omy-miR-148a-5p
omy-miR-1-3-5p
omy-miR-194a-3p
omy-miR-19a-5p
omy-miR-194a-5p
omy-let-7c-2-3p
omy-miR-462a-3p
omy-miR-734-5p
omy-miR-301d-5p
omy-miR-129-5p
omy-miR-152-5p
omy-miR-727-3p
omy-miR-133a-5p
omy-miR-138-3p
omy-miR-1-4-5p
omy-miR-218-3p
omy-miR-196a-2-3p
omy-miR-125b-2-3p
omy-miR-155-5p
omy-miR-7552a-5p
omy-miR-193-5p
omy-miR-460-3p
omy-miR-722-3p
omy-miR-133b-3p
omy-miR-206-5p
omy-miR-133a-3p
omy-miR-146d-3p
omy-miR-16a-3p
omy-miR-7132b-3p
omy-miR-30b-3p
omy-miR-148a-3p
omy-miR-103-5p
omy-miR-18a-3p
omy-miR-146a-3p
omy-miR-101a-3p
omy-miR-18b-5p
omy-miR-101a-5p
omy-miR-192a-5p
omy-miR-20a-2-3p
omy-miR-27d-3p
omy-miR-106a-3p
omy-miR-206-3p
omy-miR-19d-3p
omy-miR-727-5p
omy-miR-10a-3p
omy-miR-20a-3-3p
omy-miR-33a-3p
omy-miR-26b-5p
omy-miR-152-3p
omy-miR-301d-3p
omy-miR-456-3p
omy-miR-2188-3p
omy-let-7e-3p
omy-miR-100a-2-3p
omy-miR-92a-4-5p
omy-miR-181a-1-3p
omy-miR-20a-5p
omy-miR-30a-3-3p
omy-miR-130b-5p
omy-miR-25-3-5p
omy-miR-150-3p
omy-miR-210-3p
omy-miR-133a-3-5p
omy-miR-181c-3p
omy-miR-103-3p
omy-miR-196a-5p
omy-miR-30e-3-3p
omy-miR-144-5p
omy-miR-193-3p
omy-miR-731-3p
omy-miR-26a-3-3p
omy-miR-20b-5p
omy-miR-107-3p
omy-miR-144-3p
omy-miR-29b-3p
omy-miR-723-3p
omy-miR-2188-5p
omy-miR-140-3p
omy-miR-196b-5p
omy-miR-301c-3p
omy-miR-18a-5p
omy-miR-107-5p
omy-miR-142b-5p
omy-miR-15d-3p
omy-miR-15c-2-3p
omy-miR-137-3p
omy-let-7h-5p
omy-let-7g-5p
omy-miR-15e-3p
omy-let-7e-5p
omy-let-7j-3p
omy-miR-26a-5p
omy-miR-15a-3p
omy-miR-27b-5p
omy-miR-24b-3p
omy-miR-551-3p
omy-miR-724-3p
omy-miR-15c-5p
omy-miR-25-5p
omy-miR-30e-3p
omy-miR-16b-3p
omy-miR-16c-3p
omy-miR-10b-2-3p
omy-miR-10b-3-3p
omy-miR-181c-5p
omy-miR-8159-5p
omy-miR-7a-3-3p
omy-miR-462b-5p
omy-miR-458-3p
omy-miR-15b-3p
omy-miR-7a-5p
omy-miR-128-3p
omy-miR-16c-5p
omy-miR-130b-3p
omy-miR-16a-5p
omy-miR-338a-5p
omy-miR-16b-5p
omy-miR-130d-1-5p
omy-miR-93a-2-3p
omy-miR-30a-4-3p
omy-miR-135a-5p
omy-miR-29b-3-5p
omy-miR-455-3p
omy-miR-338a-4-5p
omy-miR-214-5p
omy-miR-22b-5p
omy-miR-15b-5p
omy-miR-25-3p
omy-miR-205a-3p
omy-miR-125a-3p
omy-let-7i-2-3p
omy-miR-33b-3p
omy-let-7a-3-3p
omy-miR-23a-4-5p
omy-miR-181a-2-3p
omy-miR-7132a-5p
omy-miR-130a-2-3p
omy-miR-196a-3-3p
omy-miR-17-3p
omy-miR-462a-5p
omy-let-7j-5p
omy-miR-10b-3p
omy-miR-30c-5p
omy-miR-222a-3p
omy-miR-222b-3p
omy-miR-1338-3p
omy-let-7f-5p
omy-miR-222a-5p
omy-miR-9a-5p
omy-miR-338a-3p
omy-miR-15a-5p
omy-miR-29a-3p
omy-miR-29c-3p
omy-miR-210-5p
omy-miR-130d-3p
omy-miR-140-5p
omy-miR-181b-5p
omy-miR-26a-4-3p
omy-miR-737-3p
omy-miR-455-5p
omy-miR-181a-5p
omy-miR-7132b-5p
omy-let-7a-4-3p
omy-let-7a-5-3p
omy-let-7b-3p
omy-miR-181a-4-3p
omy-miR-23a-3p
omy-miR-130a-3p
omy-miR-21a-5p
omy-let-7a-5p
omy-let-7g-3p
omy-miR-142a-5p
omy-miR-30d-2-3p
omy-miR-130b-2-5p
omy-miR-17-5p
omy-miR-150-5p
omy-miR-142b-3p
omy-miR-145-3p
omy-miR-148b-3p
omy-miR-30d-5p
omy-miR-192a-3p
omy-miR-489-5p
omy-miR-99-5p
omy-miR-460-5p
omy-miR-19c-3p
omy-miR-146d-5p
omy-miR-30c-3p
omy-miR-30d-3p
omy-miR-142a-3p
omy-miR-92b-3p
omy-miR-146a-5p
omy-miR-21b-5p
omy-miR-92a-3p
omy-miR-365-5p
omy-miR-33a-5p
omy-miR-33b-5p
omy-miR-23b-5p
omy-miR-23b-3p
omy-miR-143-3p
omy-miR-125a-2-3p
omy-miR-199a-5p
omy-miR-24a-3p
omy-miR-27a-3p
omy-miR-454-5p
omy-miR-30a-5p
omy-miR-27b-3p
omy-let-7h-3p
omy-let-7d-5p
omy-miR-22a-3p
omy-miR-199a-3p
omy-miR-221-5p
omy-let-7a-3p
omy-miR-22a-5p
omy-miR-19a-3p
omy-miR-126-5p
omy-miR-2184-5p
omy-miR-23a-5p
omy-miR-731-5p
omy-miR-128-1-5p
omy-miR-128-2-5p
omy-miR-26a-3p
omy-miR-454-3p
omy-miR-106b-5p
omy-miR-26d-5p
omy-let-7c-3p
omy-let-7d-3p
omy-miR-125b-5p
omy-miR-130a-5p
omy-miR-26b-3p
omy-miR-30b-5p
omy-miR-205a-5p
omy-let-7f-3p
omy-miR-10b-5p
omy-let-7b-5p
omy-let-7i-5p
omy-miR-15e-5p
omy-miR-29a-5p
omy-miR-214-3p
omy-miR-106a-5p
omy-let-7c-5p
omy-miR-24a-3-5p
omy-miR-24b-5p
omy-miR-203a-3p
omy-miR-203b-3p
omy-miR-126-3p
omy-miR-301a-3p
omy-miR-737-5p
omy-miR-27c-3p
omy-miR-205b-5p
omy-miR-143-5p
omy-miR-139-5p
omy-miR-204-5p
omy-miR-429-3p
omy-miR-23a-3-5p
omy-miR-22b-3p
omy-miR-489-3p
omy-miR-21b-3p
omy-miR-190a-5p
omy-miR-130d-3-5p
omy-miR-181a-5-3p
omy-miR-30a-3p
omy-miR-100a-5p
omy-miR-153b-3p
omy-miR-24a-4-5p
omy-miR-125a-5p
omy-miR-1338-5p
omy-miR-30e-5p
omy-miR-132-3p
omy-miR-15d-5p
omy-miR-145-5p
omy-miR-218-5p
omy-miR-205a-2-3p
omy-miR-10d-5p
omy-miR-200b-3p
omy-miR-10a-5p
omy-miR-27d-5p
omy-miR-375-3p
omy-miR-20a-1-3p
omy-miR-7132a-3p
omy-miR-27a-2-5p
omy-miR-29c-5p
omy-miR-101b-5p
omy-miR-27a-5p
omy-miR-183-5p
omy-miR-200a-2-5p
omy-miR-200a-3p
omy-miR-93a-5p
omy-miR-192a-2-3p
omy-miR-192b-5p
omy-miR-128-3-5p
omy-miR-146d-2-3p
omy-miR-153a-3p
omy-miR-204-3p
omy-miR-365-3p
omy-miR-155-3p
omy-miR-135b-5p
omy-miR-200b-5p
omy-miR-29b-2-5p
omy-miR-125b-1-3p
omy-miR-724-5p
omy-miR-1788-5p
omy-miR-725-5p
omy-miR-338a-3-5p
omy-miR-222b-5p
omy-miR-18b-3p
