# Supplementary material for: Specific Blood Plasma Circulating miRs Are Associated with the Physiological Impact of Total Fish Meal Replacement with Soybean Meal in Diets for Rainbow Trout (Oncorhynchus mykiss)
Source: Biology (Basel). 2023 Jun 30;12(7):937. doi: 10.3390/biology12070937 (PMC10376541; doi:10.3390/biology12070937)
Supplement: Supplementary file 1 [file biology-12-00937-s001.zip › Supplementary Table S4-The physiological impact.docx.xlsx]

## Sheet: Hoja1
NM_001124181.1	rtSox23 (LOC100135783), mRNA
NM_001124202.1	steroidogenic acute regulatory protein (star), mRNA; nuclear gene for mitochondrial product
NM_001124236.1	nuclear receptor subfamily 5, group A, member 2 (nr5a2), mRNA
NM_001124275.1	phosphoenolpyruvate carboxykinase (LOC100135908), mRNA
NM_001124285.1	VIG-2 protein (vig-2), mRNA
NM_001124288.1	hypoxia inducible factor 1 subunit alpha (hif1a), mRNA
NM_001124336.1	VHSV-induced protein-10 (LOC100135999), mRNA
NM_001124382.1	interleukin 11 (il11), mRNA
NM_001124385.1	complement 4B (Chido blood group) (c4b), mRNA
NM_001124412.1	toll-like receptor 22 (tlr22), mRNA
NM_001124429.1	beclin 1, autophagy related (becn1), mRNA
NM_001124448.1	hyperpolarization activated cyclic nucleotide-gated potassium channel 2 (hcn2), mRNA
NM_001124511.1	CD36 antigen (LOC100136247), mRNA
NM_001124512.2	T-cell activation Rho GTPase-activating protein (LOC100136248), mRNA
NM_001124534.1	somatostatin receptor 1a (LOC100136276), mRNA
NM_001124638.1	calcium/calmodulin-dependent protein kinase Ib (camk1b), mRNA
NM_001124652.1	insulin-like growth factor binding protein 5 (igfbp5), mRNA
NM_001124655.1	ATP-binding cassette, sub-family C (CFTR/MRP), member 2 (abcc2), mRNA
NM_001124659.2	cyclin B2 (LOC100136691), mRNA
NM_001124688.1	monoamine oxidase (LOC100136729), mRNA
NM_001124707.1	signal transducer/activator of transcription (stat1-1), mRNA
NM_001124730.1	nuclear receptor subfamily 3, group C, member 1 (glucocorticoid receptor) (LOC100136786), mRNA
NM_001124737.1	recombination activating 1 (rag1), mRNA
NM_001124751.1	Mx2 protein (mx2), mRNA
NM_001130995.1	sodium/hydrogen exchanger isoform 3 (nhe3), mRNA
NM_001160477.1	CD86 molecule (cd86), mRNA
NM_001160487.1	follistatin-like 3 glycoprotein (LOC100301654), mRNA
NM_001160521.1	Ferritin, heavy subunit (frih), mRNA
NM_001160639.1	catechol-O-methyltransferase domain containing 1 (comtd1), mRNA
NM_001160647.1	UPF0027 protein F16A11.2 (yt6j), mRNA
NM_001160665.1	SAR1 gene homolog A (S. cerevisiae) (sar1a), mRNA
NM_001164069.2	archain 1a (arcn1a), mRNA
NM_001165061.2	N-acetylglucosamine-1-phosphate transferase subunit gamma (gnptg), mRNA
NM_001165115.1	Proteasome subunit beta type 2 (psb2), mRNA
NM_001165122.2	tRNA methyltransferase subunit 11-2 (trmt112), mRNA
NM_001165137.1	magnesium dependent phosphatase 1 (mdp1), mRNA
NM_001165212.1	dual specificity phosphatase 23b (dusp23b), mRNA
NM_001165246.1	retinoblastoma binding protein 9 (rbbp9), mRNA
NM_001171854.1	IL-6 subfamily member ciliary neurotrophic factor-like (LOC100329196), mRNA
NM_001171861.2	iron-sulfur cluster scaffold protein a (iscua), mRNA
NM_001171901.1	interferon-induced GTP-binding protein Mx (mx), mRNA
NM_001193546.1	selenoprotein U (selu), mRNA
NM_001201555.1	nucleotide-binding oligomerization domain containing 2 (nod2), mRNA
NM_001246335.1	caspase 3, apoptosis-related cysteine peptidase b (casp3b), mRNA
NM_001246349.1	regucalcin (rgn), mRNA
NM_001246355.1	IL-13 receptor-alpha-2-b precursor (il13ra2b), mRNA
NM_001281416.1	sexually dimorphic on the Y chromosome (sdy), mRNA
XM_021556168.2	FYVE and coiled-coil domain-containing protein 1 (LOC110485093),
XM_021556185.2	G-protein coupled receptor family C group 6 member A-like (LOC110485107), mRNA
XM_021556194.2	beta-Ala-His dipeptidase (LOC110485118), mRNA
XM_021556197.2	zinc finger protein 883-like (LOC110485126), mRNA
XM_021556215.2	nuclear receptor coactivator 7 (LOC110485145),
XM_021556218.2	all-trans-retinol 13,14-reductase-like (LOC110485151), mRNA
XM_021556224.2	probable phosphatase phospho1 (LOC110485158),
XM_021556233.2	meiosis-specific coiled-coil domain-containing protein MEIOC (LOC110485168), mRNA
XM_021556369.2	E3 ubiquitin-protein ligase UBR5 (LOC110485245),
XM_021556417.2	gastrula zinc finger protein XlCGF26.1 (LOC110485351),
XM_021556737.2	volume-regulated anion channel subunit LRRC8C (LOC110485637), mRNA
XM_021556748.2	RING finger protein 11 (LOC110485643), mRNA
XM_021556786.2	ATP synthase mitochondrial F1 complex assembly factor 1 (LOC110485648),
XM_021556881.2	multidrug resistance-associated protein 1 (LOC110485729),
XM_021556930.2	NACHT, LRR and PYD domains-containing protein 12 (LOC110485770), mRNA
XM_021556952.2	VPS10 domain-containing receptor SorCS3 (LOC110485785), mRNA
XM_021556979.2	phosphoinositide-3-kinase, regulatory subunit 5 (LOC110485801),
XM_021557031.2	triple functional domain protein (LOC110485836),
XM_021557032.2	ATP-dependent RNA helicase DDX39A (LOC110485839),
XM_021557101.2	trafficking kinesin-binding protein 1 (LOC110485893),
XM_021557131.2	polycomb complex protein BMI-1 (LOC110485908), mRNA
XM_021557145.2	uncharacterized LOC110485916 (LOC110485916), mRNA
XM_021557168.2	THO complex subunit 4 (LOC110485929), mRNA
XM_021557217.2	signal recognition particle subunit SRP68 (LOC110485956), mRNA
XM_021557229.2	ras GTPase-activating protein nGAP (LOC110485964),
XM_021557244.2	testis-expressed protein 2 (LOC110485973),
XM_021557262.2	nucleolar protein 11-like (LOC110485992), mRNA
XM_021557274.2	RAC-gamma serine/threonine-protein kinase (LOC110486000),
XM_021557310.2	sprouty related EVH1 domain containing 2a (spred2a),
XM_021557315.2	ewing's tumor-associated antigen 1 (LOC110486021),
XM_021557350.2	catalase (LOC110486039), mRNA
XM_021557422.2	heterogeneous nuclear ribonucleoprotein L-like (LOC110486081), mRNA
XM_021557448.2	syntaxin-binding protein 2 (LOC110486100),
XM_021557500.2	uncharacterized LOC110486130 (LOC110486130), mRNA
XM_021557613.1	gastrula zinc finger protein XlCGF57.1 (LOC110486190), mRNA
XM_021557622.2	importin subunit beta-1 (LOC110486198),
XM_021557664.2	zinc finger protein 652 (LOC110486223),
XM_021557712.2	disintegrin and metalloproteinase domain-containing protein 15 (LOC110486252),
XM_021557715.2	inactive phospholipase C-like protein 2 (LOC110486262), mRNA
XM_021557748.2	reticulophagy regulator 3 (LOC110486283),
XM_021557778.2	beta-1,3-N-acetylglucosaminyltransferase lunatic fringe (LOC110486296), mRNA
XM_021557779.2	protein tweety homolog 3 (LOC110486297),
XM_021557782.2	protein ELFN1 (LOC110486300), mRNA
XM_021557821.2	UNC93-like protein MFSD11 (LOC110486316), mRNA
XM_021557824.2	lysine-specific demethylase 8 (LOC110486318),
XM_021557825.2	non-structural maintenance of chromosomes element 1 homolog (LOC110486319),
XM_021557909.2	DNA (cytosine-5)-methyltransferase 1 (LOC110486372),
XM_021557960.2	tetratricopeptide repeat, ankyrin repeat and coiled-coil containing 2a (tanc2a),
XM_021558007.2	ran GTPase-activating protein 1 (LOC110486414),
XM_021558047.2	ankyrin repeat and fibronectin type-III domain-containing protein 1-like (LOC110486441),
XM_021558059.2	TRIO and F-actin-binding protein (LOC110486447),
XM_021558068.2	cyclic AMP-responsive element-binding protein 3-like protein 4 (LOC110486448),
XM_021558092.2	WW domain-binding protein 11 (LOC110486466),
XM_021558099.2	UV excision repair protein RAD23 homolog A (LOC110486472),
XM_021558104.2	growth arrest and DNA damage-inducible proteins-interacting protein 1 (LOC110486476), mRNA
XM_021558124.2	T-complex protein 1 subunit gamma (LOC110486492), mRNA
XM_021558144.2	mucin-17 (LOC110486504),
XM_021558159.2	myosin-9 (LOC110486511),
XM_021558258.2	SEC14-like protein 1 (LOC110486560),
XM_021558275.2	cerebellar degeneration-related protein 2-like (LOC110486567), mRNA
XM_021558307.2	transmembrane protein 104 (LOC110486589),
XM_021558344.2	dehydrogenase/reductase SDR family member 7C-B (LOC110486613),
XM_021558358.2	transcription factor 20 (LOC110486616),
XM_021558375.2	solute carrier family 22 member 13 (LOC110486625),
XM_021558393.2	RUN domain-containing protein 1-like (LOC110486639),
XM_021558396.2	branched-chain-amino-acid aminotransferase, cytosolic (LOC110486641),
XM_021558409.2	TBC1 domain family member 17 (LOC110486649), mRNA
XM_021558427.2	uncharacterized LOC110486659 (LOC110486659),
XM_021558431.2	claudin-4-like (LOC110486662), mRNA
XM_021558436.2	protein DEK (LOC110486664),
XM_021558447.2	CD2 (cytoplasmic tail) binding protein 2 (cd2bp2), mRNA
XM_021558452.2	coiled-coil domain-containing protein 47 (LOC110486683), mRNA
XM_021558456.2	glial fibrillary acidic protein (LOC100136168), mRNA
XM_021558460.2	ATP-dependent RNA helicase DDX42 (LOC110486688),
XM_021558482.2	nucleolar transcription factor 1 (LOC110486704),
XM_021558522.2	tripartite motif-containing protein 35 (LOC110486723), mRNA
XM_021558558.2	adhesion G protein-coupled receptor E5 (LOC110486735),
XM_021558664.2	collagen alpha-2(IX) chain (LOC110486838),
XM_021558706.2	mitochondrial thiamine pyrophosphate carrier (LOC110486874), mRNA
XM_021558721.2	MIF4G domain-containing protein B (LOC110486882),
XM_021558762.2	HERPUD family member 2 (herpud2),
XM_021558888.2	autophagy protein 5 (LOC110486995),
XM_021558905.2	PR domain zinc finger protein 1 (LOC110486999),
XM_021558937.2	heat shock 70 kDa protein 12A (LOC110487038),
XM_021559255.2	gastrula zinc finger protein XlCGF17.1 (LOC110487329),
XM_021559312.2	gastrula zinc finger protein XlCGF17.1-like (LOC110487381), mRNA
XM_021559455.2	gamma-crystallin M3-like (LOC110487541), mRNA
XM_021559475.2	VHSV-induced protein (LOC100136003),
XM_021559635.2	sushi repeat-containing protein SRPX2 (LOC110487723), mRNA
XM_021559709.2	ral guanine nucleotide dissociation stimulator-like 2 (LOC110487797),
XM_021559739.2	transmembrane protein 64 (LOC110487823),
XM_021559742.2	oocyte zinc finger protein XlCOF6 (LOC110487826), mRNA
XM_021559844.2	zinc finger protein 704 (LOC110487927), mRNA
XM_021559845.2	tumor protein D52 (LOC110487928),
XM_021559846.2	inactive phospholipase C-like protein 2 (LOC110487926),
XM_021559881.2	homeobox protein Hox-A11a (LOC110487957),
XM_021559953.2	protein argonaute-2 (LOC110488009),
XM_021560030.2	solute carrier family 45 member 4 (LOC110488054),
XM_021560095.2	HIVEP zinc finger 1 (hivep1),
XM_021560117.2	XK-related protein 8-like (LOC118936369), partial mRNA
XM_021560131.2	iroquois-class homeodomain protein irx-1 (LOC110488109), mRNA
XM_021560271.2	serine incorporator 2 (serinc2), mRNA
XM_021560283.2	terminal nucleotidyltransferase 5A (LOC110488183), mRNA
XM_021560354.2	death-associated protein kinase 2 (LOC110488223),
XM_021560367.2	thrombospondin-3b (LOC110488229), mRNA
XM_021560382.2	krev interaction trapped protein 1 (LOC110488239),
XM_021560386.2	A-kinase anchor protein 9 (LOC110488241),
XM_021560397.2	frizzled-1 (LOC110488244),
XM_021560403.2	teashirt homolog 1 (LOC110488253), mRNA
XM_021560411.2	transmembrane protein 79a (tmem79a), mRNA
XM_021560440.2	atrial natriuretic peptide receptor 1 (LOC110488277),
XM_021560502.2	transmembrane protein 65 (LOC110488312), mRNA
XM_021560572.2	major histocompatibility complex class I-related gene protein (LOC110488352),
XM_021560636.2	protein FAM167A (si:ch211-153f2.3), mRNA
XM_021560697.2	beta-1,4-galactosyltransferase 3 (LOC110488474), mRNA
XM_021560741.2	serine/threonine-protein kinase dyf-5 (LOC110488508), mRNA
XM_021560765.2	protein atonal homolog 8 (LOC110488533),
XM_021560781.2	AF4/FMR2 family member 2 (LOC110488546),
XM_021560789.2	uncharacterized protein LOC321250 homolog (zgc:66433),
XM_021560836.2	protein FAM13B (LOC110488572),
XM_021560850.2	Down syndrome cell adhesion molecule homolog (LOC110488586),
XM_021560852.2	myeloid cell surface antigen CD33 (LOC110488583), mRNA
XM_021560879.2	rho GTPase-activating protein 22 (LOC110488605), mRNA
XM_021560934.2	zinc finger protein 595 (LOC110488638),
XM_021560991.2	protocadherin beta-16 (LOC110488678), mRNA
XM_021561036.2	protein phosphatase Slingshot homolog (LOC110488716),
XM_021561062.2	NADPH oxidase 1 (nox1),
XM_021561083.2	rho guanine nucleotide exchange factor 6 (LOC110488746),
XM_021561097.2	zinc finger protein ZIC 4 (LOC110488751),
XM_021561207.2	protocadherin-18 (LOC110488808),
XM_021561250.2	RAD9 checkpoint clamp component A (rad9a),
XM_021561314.2	solute carrier family 49 member A3 (LOC110488876),
XM_021561315.2	thiosulfate sulfurtransferase/rhodanese-like domain-containing protein 2 (LOC110488877), mRNA
XM_021561327.2	protocadherin Fat 4 (LOC110488886), mRNA
XM_021561331.2	uncharacterized LOC110488885 (LOC110488885), mRNA
XM_021561370.2	calnexin (LOC110488909),
XM_021561402.2	tryptophan 2,3-dioxygenase a (tdo2a),
XM_021561420.2	electron transfer flavoprotein-ubiquinone oxidoreductase, mitochondrial (LOC110488937),
XM_021561421.2	peptidyl-prolyl cis-trans isomerase D (LOC110488938), mRNA
XM_021561447.2	GPI ethanolamine phosphate transferase 2 (LOC110488955), mRNA
XM_021561474.2	zinc finger and BTB domain containing 33 (zbtb33), mRNA
XM_021561476.2	sosondowah ankyrin repeat domain family d (sowahd),
XM_021561487.2	NF-kappa-B-repressing factor (LOC110488977), mRNA
XM_021561493.2	tenomodulin (tnmd), mRNA
XM_021561513.2	Mg_trans_NIPA domain-containing protein (zgc:101583),
XM_021561533.2	GDNF family receptor alpha-4 (LOC110489002),
XM_021561539.2	shisa family member 3 (shisa3), mRNA
XM_021561598.2	zinc finger and BTB domain-containing protein 3 (LOC110489048),
XM_021561616.2	pre-mRNA-processing factor 39 (si:ch211-114c17.1), mRNA
XM_021561664.2	bromodomain-containing protein 8 (LOC110489093),
XM_021561925.2	polyhomeotic-like protein 1 (LOC110489262),
XM_021561977.2	bone morphogenetic protein 8B-like (LOC110489282), mRNA
XM_021562004.2	germ cell-specific gene 1-like protein (LOC110489296),
XM_021562020.2	voltage-dependent calcium channel gamma-6 subunit (LOC110489308),
XM_021562142.2	guanine nucleotide-binding protein G(I)/G(S)/G(T) subunit beta-3 (LOC110489429),
XM_021562232.2	LIM domain and actin-binding protein 1 (LOC110489519),
XM_021562338.2	polycomb complex protein BMI-1-A (LOC110489603),
XM_021562363.2	zinc finger protein Xfin (LOC110489629),
XM_021562396.2	queuine tRNA-ribosyltransferase accessory subunit 2 (qtrt2),
XM_021562443.2	galanin receptor 1a (galr1a), mRNA
XM_021562478.2	sharpin and rbck1 related (shrprbck1r),
XM_021562488.2	receptor activity-modifying protein 3 (LOC110489708), mRNA
XM_021562495.2	dipeptidyl aminopeptidase-like protein 6 (LOC110489714),
XM_021562565.2	WD repeat-containing protein 48 (LOC110489732),
XM_021562572.2	sodium channel, voltage gated, type V-like, alpha b (scn5lab),
XM_021562613.2	serine/threonine-protein phosphatase 4 regulatory subunit 1 (LOC110489748),
XM_021562649.2	solute carrier family 35 member B3 (slc35b3),
XM_021562742.2	probable polyketide synthase 1 (LOC110489817),
XM_021562745.2	patched domain containing 3a (ptchd3a), mRNA
XM_021562751.2	acyl-CoA binding domain containing 5a (acbd5a),
XM_021562771.2	thyrotropin-releasing hormone receptor (LOC110489825), mRNA
XM_021562772.2	protein adenylyltransferase SelO (LOC110489828),
XM_021562810.2	protein FAM110B (LOC110489862), mRNA
XM_021562811.2	syndecan binding protein (syntenin) (LOC110489863), mRNA
XM_021562824.2	dual specificity protein kinase Ttk (LOC110489869), mRNA
XM_021562891.2	uncharacterized LOC110489907 (LOC110489907),
XM_021562934.2	POU domain, class 6, transcription factor 2 (LOC110489921),
XM_021562942.2	39S ribosomal protein L15, mitochondrial (LOC110489927), mRNA
XM_021563003.2	NADP-dependent malic enzyme (LOC110489963), mRNA
XM_021563005.2	nephronophthisis 3 (nphp3),
XM_021563020.2	5-hydroxytryptamine (serotonin) receptor 5A, genome duplicate b (htr5ab),
XM_021563131.2	homeobox protein Mohawk (LOC110490035),
XM_021563167.2	interleukin-1 receptor accessory protein (LOC110490048),
XM_021563216.2	matrix metalloproteinase-23 (LOC110490074),
XM_021563237.2	testis-expressed protein 26 (LOC110490085),
XM_021563238.2	beta-1,3-glucosyltransferase (LOC110490086),
XM_021563247.2	zinc transporter ZIP3 (LOC110490068),
XM_021563252.2	PCF11 cleavage and polyadenylation factor subunit (pcf11),
XM_021563296.2	activated leukocyte cell adhesion molecule a (alcama),
XM_021563342.2	transforming growth factor beta-2 proprotein (LOC110490140), mRNA
XM_021563343.2	ataxin 10 (atxn10), mRNA
XM_021563362.2	protein phosphatase 1H (LOC110490153), mRNA
XM_021563374.2	TBC1 domain family, member 22a (tbc1d22a),
XM_021563399.2	kinesin-like protein KIF21A (LOC110490171),
XM_021563451.2	AT-rich interactive domain-containing protein 1A (LOC110490199),
XM_021563466.2	SVOP-like (svopl),
XM_021563531.2	troponin T, cardiac muscle (LOC110490254),
XM_021563567.2	zinc finger protein 800 (LOC110490271),
XM_021563571.2	transmembrane protein 229A (LOC110490275), mRNA
XM_021563634.2	stathmin (LOC110490316),
XM_021563655.2	adenomatous polyposis coli protein 2 (LOC110490301), mRNA
XM_021563703.2	store-operated calcium entry regulator STIMATE (LOC110490357), mRNA
XM_021563715.2	E3 ubiquitin-protein ligase TRIM39-like (LOC110490366),
XM_021563740.2	rab GDP dissociation inhibitor beta (LOC110490378), mRNA
XM_021563791.2	dual specificity tyrosine-phosphorylation-regulated kinase 4 (LOC110490410), mRNA
XM_021563909.2	forkhead box protein M1 (LOC110490495),
XM_021563943.2	anoctamin-6 (LOC110490519), mRNA
XM_021563944.2	zinc finger protein ZFMSA12A (LOC110490520),
XM_021563962.2	periodic tryptophan protein 1 homolog (LOC110490527),
XM_021563982.2	ankyrin repeat domain-containing protein 26 (si:ch211-272n13.3),
XM_021563986.2	ADP-ribosylation factor GTPase-activating protein 3 (LOC110490562),
XM_021564097.2	zinc finger protein 135 (LOC110490632),
XM_021564110.2	N-acylneuraminate cytidylyltransferase-like (LOC110490643),
XM_021564274.2	regulator of G protein signaling 9 binding protein (LOC110490827), mRNA
XM_021564460.2	RNA binding motif protein 41 (rbm41), mRNA
XM_021564513.2	G-protein coupled receptor 37-like 1 (LOC110491164), mRNA
XM_021564679.2	cerebellar degeneration-related protein 2-like (LOC110491316), mRNA
XM_021564685.2	39S ribosomal protein L38, mitochondrial (LOC110491321),
XM_021564725.2	chondroitin sulfate proteoglycan 4 (cspg4), mRNA
XM_021564793.2	cytochrome c oxidase subunit 7A-related protein, mitochondrial (LOC110491388), mRNA
XM_021564821.2	1-phosphatidylinositol 4,5-bisphosphate phosphodiesterase epsilon-1 (LOC110491405),
XM_021564836.2	myoferlin (LOC110491411),
XM_021564839.2	zinc finger protein 501 (LOC110491412), mRNA
XM_021564890.2	rho GTPase-activating protein 22 (LOC110491439),
XM_021564973.2	proto-oncogene Wnt-3-like (LOC110491490),
XM_021564981.2	pyruvate dehydrogenase kinase 2a (pdk2a),
XM_021564995.2	src kinase-associated phosphoprotein 1 (LOC110491502),
XM_021565039.2	chondroadherin (chad),
XM_021565044.2	potassium channel tetramerization domain containing 2 (kctd2), mRNA
XM_021565055.2	DPY30 domain containing 2 (dydc2),
XM_021565056.2	cytoplasmic polyadenylation element binding protein 1a (cpeb1a),
XM_021565179.2	NLR family, CARD domain containing 3 (nlrc3),
XM_021565221.2	ADP-dependent glucokinase (adpgk),
XM_021565231.2	putative leucine-rich repeat-containing protein DDB_G0290503 (si:ch73-103b11.2),
XM_021565305.2	mediator complex subunit 1 (med1), mRNA
XM_021565336.2	N-acetylglucosaminidase, alpha (naglu), mRNA
XM_021565424.2	SWI/SNF related, matrix associated, actin dependent regulator of chromatin, subfamily d, member 2 (smarcd2), mRNA
XM_021565446.2	zinc finger protein 135 (LOC110491756),
XM_021565460.2	myosin light chain, phosphorylatable, fast skeletal muscle b (mylpfb),
XM_021565472.2	elongin-B (LOC110491761),
XM_021565490.2	coronin, actin binding protein, 2Bb (coro2bb), mRNA
XM_021565535.2	NIF3 NGG1 interacting factor 3-like 1 (S. cerevisiae) (nif3l1),
XM_021565541.2	fem-1 homolog b (fem1b), mRNA
XM_021565626.2	neuronal acetylcholine receptor subunit alpha-7 (LOC110491832), mRNA
XM_021565656.2	MORN repeat-containing protein 1 (LOC110491848),
XM_021565659.2	FA core complex associated protein 20 (si:ch73-70k4.1), mRNA
XM_021565663.2	PTB domain-containing engulfment adapter protein 1 (LOC110491854),
XM_021565667.2	DENN domain-containing protein 2D (LOC110491855),
XM_021565724.2	dihydropteridine reductase (LOC110491900), mRNA
XM_021565733.2	plexin b1a (plxnb1a),
XM_021565755.2	mitogen-activated protein kinase 14a (mapk14a),
XM_021565777.2	la-related protein 4 (LOC110491923),
XM_021565801.2	AAA and Vps4_C domain-containing protein (si:dkey-157g16.6),
XM_021565823.2	rho GTPase-activating protein 4 (LOC110491940),
XM_021565836.2	translocon-associated protein subunit delta (LOC110491945), mRNA
XM_021565838.2	interferon-induced protein 44 (LOC110491927),
XM_021565843.2	transmembrane protein 9 (LOC110491951),
XM_021565860.2	solute carrier family 26 member 10 (slc26a10), mRNA
XM_021565865.2	lysine (K)-specific methyltransferase 2D (kmt2d),
XM_021565885.2	ADP-ribosylation factor 3a (arf3a),
XM_021565922.2	monoacylglycerol lipase ABHD2 (LOC110491996),
XM_021565962.2	zinc finger and BTB domain-containing protein 39 (LOC110492013), mRNA
XM_021565969.2	tetraspanin 31 (tspan31), mRNA
XM_021566014.2	rab GDP dissociation inhibitor alpha (LOC110492045), mRNA
XM_021566041.2	teashirt homolog 2 (LOC110492060),
XM_021566043.2	zinc finger protein 217 (LOC110492061),
XM_021566050.2	arrestin domain-containing protein 2 (LOC110492040),
XM_021566079.2	protein FAM43B (LOC110492079), mRNA
XM_021566080.2	uncharacterized LOC110492080 (LOC110492080),
XM_021566090.2	tyrosine-protein phosphatase non-receptor type 12 (LOC110492085),
XM_021566142.2	diacylglycerol kinase alpha (LOC110492113),
XM_021566288.2	sushi, von Willebrand factor type A, EGF and pentraxin domain-containing protein 1 (si:ch73-217n20.1),
XM_021566293.2	TELO2 interacting protein 1 (tti1),
XM_021566304.2	zinc finger protein 341 (znf341),
XM_021566305.2	calcitonin gene-related peptide type 1 receptor (LOC110492206), mRNA
XM_021566332.2	NAD kinase a (nadka),
XM_021566357.2	solute carrier family 35 member E2A (LOC110492227),
XM_021566369.2	tubulin tyrosine ligase-like family, member 10 (ttll10), mRNA
XM_021566372.2	pleckstrin homology domain containing, family M (with RUN domain) member 2 (plekhm2),
XM_021566418.2	Ras association domain family member 11 (rassf11), mRNA
XM_021566419.2	AMP deaminase 1 (LOC110492254),
XM_021566438.2	extracellular matrix protein 2 (LOC110492264), mRNA
XM_021566449.2	5'-nucleotidase domain-containing protein 2 (LOC110492270),
XM_021566455.2	chromosome 2 C11orf16 homolog (c2h11orf16), mRNA
XM_021566474.2	targeting protein for Xklp2 (LOC110492285),
XM_021566488.2	ephrin type-B receptor 2-like (LOC110492289),
XM_021566491.2	protein inscuteable homolog (LOC110492288),
XM_021566492.2	immunoglobulin superfamily member 21 (LOC110492291), mRNA
XM_021566502.2	transcription factor HES-5 (LOC110492297), mRNA
XM_021566517.2	protein bassoon (LOC110492306), mRNA
XM_021566520.2	helicase ARIP4 (LOC110492307),
XM_021566524.2	transmembrane protein 115 (LOC110492310), mRNA
XM_021566532.2	E3 ubiquitin-protein ligase ARIH2 (LOC110492318),
XM_021566577.2	charged multivesicular body protein 4b (LOC110492342),
XM_021566622.2	polypeptide N-acetylgalactosaminyltransferase 6 (LOC110492367), mRNA
XM_021566646.2	transmembrane emp24 domain-containing protein 6 (LOC110492381), mRNA
XM_021566683.2	cadherin-like protein 26 (LOC110492399), mRNA
XM_021566705.2	synapsin-2 (LOC110492411),
XM_021566706.2	peroxisome proliferator-activated receptor gamma (LOC110492412), mRNA
XM_021566708.2	RAF proto-oncogene serine/threonine-protein kinase (LOC110492413),
XM_021566746.2	protein disulfide isomerase Creld1 (LOC110492429), mRNA
XM_021566815.2	solute carrier family 12 member 5 (LOC110492468),
XM_021566908.2	spermatogenesis-associated protein 2 (LOC110492520),
XM_021567018.2	src-like-adapter 2 (LOC110492594), mRNA
XM_021567047.2	sorting nexin-21 (LOC110492619),
XM_021567088.2	TBC1 domain family member 22B (LOC110492655),
XM_021567141.2	L-amino-acid oxidase-like (LOC110492681), mRNA
XM_021567201.2	oxysterol-binding protein-related protein 2 (LOC110492742),
XM_021567234.2	opsin-5-like (LOC110492761), mRNA
XM_021567262.2	WD repeat-containing protein 13 (LOC110492781),
XM_021567341.2	cadherin-23 (LOC110492868),
XM_021567375.2	troponin I, fast skeletal muscle (LOC110492922),
XM_021567465.2	fibulin-7 (LOC110493175), mRNA
XM_021567469.2	CCN family member 5 (LOC110493187), mRNA
XM_021567598.2	formin-binding protein 4 (LOC110493335),
XM_021567599.2	gastrula zinc finger protein XlCGF57.1-like (LOC110493338), mRNA
XM_021567662.2	cAMP-specific 3',5'-cyclic phosphodiesterase 4C (LOC110493316),
XM_021567676.2	wingless-type MMTV integration site family, member 7Bb (wnt7bb),
XM_021567710.2	MICAL-like 1a (micall1a),
XM_021567748.2	potassium voltage-gated channel subfamily KQT member 1-like (LOC110493460), mRNA
XM_021567796.2	multidrug resistance-associated protein 1 (LOC110493494), mRNA
XM_021567847.2	pseudouridylate synthase 7 homolog (LOC110493518), mRNA
XM_021567851.2	elongation factor 1-alpha 1 (LOC110493520),
XM_021567876.2	VPS10 domain-containing receptor SorCS3 (LOC110493539),
XM_021567902.2	ubiquitin carboxyl-terminal hydrolase 43 (LOC110493556),
XM_021567933.2	ATP-dependent RNA helicase DDX39A (LOC110493580), mRNA
XM_021567965.2	multidrug resistance-associated protein 7 (LOC110493604),
XM_021568022.2	polycomb complex protein BMI-1 (LOC110493637), mRNA
XM_021568052.2	THO complex subunit 4 (LOC110493654), mRNA
XM_021568074.2	signal recognition particle subunit SRP68 (LOC110493675), mRNA
XM_021568088.2	zinc finger protein 23 (LOC110493681), mRNA
XM_021568098.2	diacylglycerol kinase epsilon (LOC110493687), mRNA
XM_021568104.2	testis-expressed protein 2 (LOC110493695),
XM_021568160.2	sprouty-related, EVH1 domain-containing protein 2 (LOC110493732),
XM_021568169.2	ETAA1 activator of ATR kinase (etaa1), mRNA
XM_021568192.2	ESF1 homolog (LOC110493741), mRNA
XM_021568196.2	G protein-coupled receptor 137Bb (gpr137bb), mRNA
XM_021568207.2	interferon regulatory factor 2 binding protein 2b (irf2bp2b), mRNA
XM_021568210.2	striatin, calmodulin binding protein (strn),
XM_021568213.2	catalase (LOC110493756), mRNA
XM_021568224.2	uncharacterized LOC110493762 (LOC110493762),
XM_021568256.2	alanyl (membrane) aminopeptidase b (anpepb),
XM_021568260.2	4-galactosyl-N-acetylglucosaminide 3-alpha-L-fucosyltransferase 9 (LOC110493783),
XM_021568292.2	EGF-containing fibulin-like extracellular matrix protein 2 (LOC110493800),
XM_021568301.2	gastrula zinc finger protein XlCGF26.1-like (LOC110493805), mRNA
XM_021568309.2	ribosome binding protein 1b (rrbp1b),
XM_021568319.2	kelch-like protein 25 (LOC110493816),
XM_021568344.2	syndecan-4 (LOC110493836), mRNA
XM_021568356.2	CMP-N-acetylneuraminate-beta-galactosamide-alpha-2,3-sialyltransferase 2 (LOC110493845), mRNA
XM_021568373.2	kelch-like family member 26 (klhl26),
XM_021568375.2	RIPOR family member 3 (ripor3),
XM_021568423.2	myelocytomatosis oncogene homolog (mych),
XM_021568424.2	cytochrome c1, heme protein, mitochondrial (LOC110493871), mRNA
XM_021568449.2	1,25-dihydroxyvitamin D(3) 24-hydroxylase, mitochondrial (LOC110493887), mRNA
XM_021568451.2	solute carrier family 12 member 5 (LOC110493888),
XM_021568546.2	copine-9 (LOC110493933), mRNA
XM_021568553.2	Krueppel-like factor 15 (LOC110493936), mRNA
XM_021568570.2	histone deacetylase 7 (LOC110493950),
XM_021568582.2	keratin, type II cytoskeletal 8 (LOC110493956), mRNA
XM_021568583.2	uncharacterized si:dkey-195m11.11 (si:dkey-195m11.11), mRNA
XM_021568587.2	cleft lip and palate transmembrane protein 1-like protein (LOC110493960),
XM_021568621.2	limbin (LOC110493980),
XM_021568636.2	solute carrier family 2 member 9, like 2 (slc2a9l2), mRNA
XM_021568698.2	uncharacterized LOC110494027 (LOC110494027),
XM_021568816.2	peptidyl-prolyl cis-trans isomerase FKBP5 (LOC110494097), mRNA
XM_021568819.2	ectonucleoside triphosphate diphosphohydrolase 8 (LOC110494099),
XM_021568863.2	uncharacterized protein LOC799552 homolog (si:ch211-157b11.14),
XM_021568954.2	dnaJ homolog subfamily C member 14 (LOC110494161),
XM_021569004.2	NADH-cytochrome b5 reductase 1 (LOC110494182),
XM_021569032.2	protein QNR-71-like (LOC110494197),
XM_021569068.2	gastrula zinc finger protein XlCGF57.1 (LOC110494220),
XM_021569124.2	heterogeneous nuclear ribonucleoprotein A1a (hnrnpa1a),
XM_021569148.2	extended synaptotagmin-like protein 1b (esyt1b),
XM_021569210.2	FA complementation group D2 (fancd2),
XM_021569221.2	uncharacterized LOC110494276 (LOC110494276), mRNA
XM_021569240.2	histone H1.10 (LOC110494294), mRNA
XM_021569256.2	VPS9 domain containing 1 (vps9d1),
XM_021569270.2	activin receptor type-1B (LOC110494313), mRNA
XM_021569341.2	cadherin, EGF LAG seven-pass G-type receptor 2 (celsr2),
XM_021569362.2	ATPase family AAA domain containing 3 (atad3), mRNA
XM_021569385.2	solute carrier family 45 member 3 (LOC110494383),
XM_021569425.2	ERBB receptor feedback inhibitor 1 (LOC110494417),
XM_021569608.2	interferon-induced GTP-binding protein Mx2-like (LOC110494492), mRNA
XM_021569609.2	interferon-induced GTP-binding protein Mx3 (LOC110494493), mRNA
XM_021569655.2	6-phosphofructo-2-kinase/fructose-2,6-bisphosphatase 4 (LOC110494521),
XM_021569671.2	ataxin-1 (LOC110494535), mRNA
XM_021569673.2	dysbindin (LOC110494537),
XM_021569685.2	death-inducer obliterator 1 (LOC110494545),
XM_021569698.2	PHD finger protein 20 (LOC110494551),
XM_021569746.2	host cell factor 1 (LOC110494567),
XM_021569749.2	transcription factor E3 (LOC110494570),
XM_021569868.2	zinc finger protein 362 (LOC110494631),
XM_021569875.2	forkhead box protein J3 (LOC110494637),
XM_021570017.2	myosin-binding protein H (LOC110494718),
XM_021570018.2	synaptotagmin-2 (LOC110494719),
XM_021570060.2	si:dkey-261l7.2 (si:dkey-261l7.2),
XM_021570090.2	protein kish-B (LOC110494760), mRNA
XM_021570096.2	tubulin beta-6 chain (LOC110494765), mRNA
XM_021570098.2	aurora kinase A (aurka), mRNA
XM_021570104.2	solute carrier family 12 member 3 (slc12a3), mRNA
XM_021570138.2	Sp7 transcription factor (sp7), mRNA
XM_021570145.2	UDP-GlcNAc:betaGal beta-1,3-N-acetylglucosaminyltransferase 9 (b3gnt9),
XM_021570293.2	voltage-dependent calcium channel subunit alpha-2/delta-3 (LOC110494954), mRNA
XM_021570316.2	putative nuclease HARBI1 (LOC110494971),
XM_021570508.2	urocortin-3-like (LOC110495190), mRNA
XM_021570525.2	glutamic-oxaloacetic transaminase 2a, mitochondrial (got2a), mRNA
XM_021570684.2	chromosome alignment-maintaining phosphoprotein 1 (LOC110495443),
XM_021570723.2	actin-related protein 2/3 complex subunit 2-B (LOC110495454), mRNA
XM_021570746.2	actin-related protein 2/3 complex subunit 2-B (LOC110495471), mRNA
XM_021571029.2	probable ubiquitin carboxyl-terminal hydrolase FAF-X (LOC110495671),
XM_021571215.2	kelch-like protein 41b (LOC110495786), mRNA
XM_021571237.2	fidgetin-like (LOC110495797), mRNA
XM_021571239.2	EFh_PEF_grancalcin domain-containing protein (zgc:92027), mRNA
XM_021571296.2	metalloreductase STEAP3 (LOC110495831),
XM_021571322.2	alpha-kinase 3a (alpk3a), mRNA
XM_021571335.2	solute carrier family 28 member 1 (slc28a1),
XM_021571367.2	mitogen-activated protein kinase kinase kinase 2 (LOC110495870), mRNA
XM_021571414.2	Ras protein specific guanine nucleotide releasing factor 1 (rasgrf1), mRNA
XM_021571416.2	zinc finger BED domain-containing protein 1 (LOC110495899), mRNA
XM_021571429.2	contactin-associated protein-like 5 (LOC110495909), mRNA
XM_021571438.2	cell adhesion molecule 3 (LOC110495917),
XM_021571467.2	follistatin-related protein 1 (LOC110495935), mRNA
XM_021571473.2	intersectin-1 (LOC110495939),
XM_021571497.2	ALG11 alpha-1,2-mannosyltransferase (alg11), mRNA
XM_021571620.2	neuronal acetylcholine receptor subunit alpha-7 (LOC110496009),
XM_021571631.2	cellular retinoic acid-binding protein 2 (LOC110496016), mRNA
XM_021571665.2	dolichyl-diphosphooligosaccharide--protein glycosyltransferase subunit STT3B (LOC110496034),
XM_021571677.2	uncharacterized LOC110496040 (LOC110496040), mRNA
XM_021571734.2	fibrous sheath CABYR-binding protein-like (LOC110496064),
XM_021571735.2	uncharacterized LOC110496065 (LOC110496065), mRNA
XM_021571751.2	sodium channel subunit beta-1 (LOC110496075),
XM_021571808.2	choline transporter-like protein 4 (LOC110496108),
XM_021571827.2	Annexin domain-containing protein (zgc:101785),
XM_021571921.2	germ cell-specific gene 1-like protein (LOC110496172), mRNA
XM_021571922.2	visinin-like (LOC110496173),
XM_021571947.2	intermediate filament family orphan 1 (LOC110496194),
XM_021571960.2	gamma-enolase (LOC110496201),
XM_021571979.2	ETS domain-containing transcription factor ERF (LOC110496209), mRNA
XM_021571987.2	tubulin beta chain (LOC110496215), mRNA
XM_021572027.2	uncharacterized LOC110496243 (LOC110496243), mRNA
XM_021572054.2	ring finger protein 139 (rnf139), mRNA
XM_021572055.2	TatD DNase domain containing 1 (tatdn1),
XM_021572080.2	bcl-2/adenovirus E1B 19 kDa-interacting protein 2-like protein (LOC110496279),
XM_021572096.2	pleckstrin homology domain-containing family O member 1-A (LOC110496287),
XM_021572104.2	CREB-regulated transcription coactivator 2 (LOC110496291),
XM_021572112.2	integrator complex subunit 3 (LOC110496298),
XM_021572149.2	transmembrane protein 79 (LOC110496317), mRNA
XM_021572164.2	A kinase (PRKA) anchor protein 9 (akap9),
XM_021572175.2	krev interaction trapped protein 1 (LOC110496342), mRNA
XM_021572235.2	potassium voltage-gated channel subfamily G member 2 (LOC110496374),
XM_021572437.2	programmed cell death 6 interacting protein (LOC110496501),
XM_021572444.2	sushi domain containing 5 (susd5), mRNA
XM_021572455.2	protein FAM83H (LOC110496510),
XM_021572465.2	PRP18 pre-mRNA processing factor 18 homolog (yeast) (prpf18),
XM_021572530.2	endoplasmic reticulum membrane sensor NFE2L1 (LOC110496561), mRNA
XM_021572547.2	homeobox protein Hox-A11a (LOC110496576), mRNA
XM_021572594.2	uncharacterized si:ch211-13c6.2 (si:ch211-13c6.2),
XM_021572642.2	sarcoglycan, epsilon (sgce),
XM_021572691.2	transcriptional repressor scratch 1-like (LOC110496670), mRNA
XM_021572703.2	WDYHV motif containing 1 (wdyhv1),
XM_021572731.2	small integral membrane protein 13 (LOC110496697), mRNA
XM_021572759.2	RNA polymerase I subunit H (polr1h), mRNA
XM_021572888.2	ELKS/Rab6-interacting/CAST family member 1 (LOC110496871),
XM_021572916.2	MYCL proto-oncogene, bHLH transcription factor b (myclb), mRNA
XM_021572933.2	S-adenosylhomocysteine hydrolase-like protein 1 (LOC110496911),
XM_021573124.2	leucine-rich repeat-containing protein 4C (LOC110497165),
XM_021573281.2	CD209 antigen-like protein C (LOC118936295),
XM_021573463.2	polypeptide N-acetylgalactosaminyltransferase-like 6 (LOC110497384),
XM_021573473.2	F-box only protein 8 (LOC110497390),
XM_021573513.2	STRA6-like (stra6l),
XM_021573574.2	oxysterol-binding protein 1 (LOC110497465),
XM_021573602.2	fos-related antigen 2 (LOC110497480),
XM_021573625.2	UNC93-like protein MFSD11 (LOC110497492), mRNA
XM_021573628.2	caspase-3 (LOC110497496), mRNA
XM_021573640.2	dnaJ homolog subfamily A member 1 (LOC110497505),
XM_021573654.2	leucine-rich repeat transmembrane neuronal protein 1 (LOC110497516), mRNA
XM_021573682.2	protein Smaug homolog 1 (LOC110497537),
XM_021573703.2	stonin 2 (ston2),
XM_021573714.2	intersectin-2 (LOC110497555),
XM_021573768.2	glutamate receptor, metabotropic 1b (grm1b),
XM_021573779.2	zinc finger and BTB domain containing 24 (zbtb24),
XM_021573868.2	codanin 1 (cdan1), mRNA
XM_021573874.2	tuberoinfundibular peptide of 39 residues (LOC110497634), mRNA
XM_021573888.2	calmin (clmn),
XM_021573901.2	galactosylceramidase b (galcb),
XM_021573903.2	VRK serine/threonine kinase 1 (vrk1),
XM_021573920.2	tyrosine-protein kinase receptor TYRO3 (LOC110497658),
XM_021573924.2	MAX dimerization protein MGA a (mgaa),
XM_021573954.2	Sec23 homolog A, coat complex II component (sec23a),
XM_021573990.2	protein kinase D1 (prkd1),
XM_021574068.2	coiled-coil domain containing 88C (ccdc88c), mRNA
XM_021574101.2	zinc finger protein 770 (LOC110497756), mRNA
XM_021574136.2	rho-associated, coiled-coil containing protein kinase 2a (rock2a),
XM_021574172.2	CDC5 cell division cycle 5-like (S. pombe) (cdc5l), mRNA
XM_021574253.2	tubulin alpha chain (LOC110497829), mRNA
XM_021574268.2	protein phosphatase 1A (LOC110497844),
XM_021574272.2	pecanex 4 (LOC110497845),
XM_021574279.2	reticulon-1-A (LOC110497848),
XM_021574292.2	heat shock 70 kDa protein 4L (LOC110497859), mRNA
XM_021574362.2	glutathione S-transferase zeta 1 (gstz1),
XM_021574390.2	tubulin tyrosine ligase-like family, member 5 (ttll5),
XM_021574403.2	leucine-rich repeat-containing protein 74A (LOC110497927), mRNA
XM_021574482.2	coiled-coil domain-containing protein 9B (LOC110497982),
XM_021574534.2	macoilin-2 (LOC110498006), mRNA
XM_021574560.2	poly(A) binding protein, cytoplasmic 4 (inducible form) (pabpc4),
XM_021574573.2	homeobox protein Nkx-2.2a-like (LOC110498031),
XM_021574594.2	ras and EF-hand domain-containing protein homolog (LOC110498041),
XM_021574644.2	rab3 GTPase-activating protein non-catalytic subunit (LOC110498075),
XM_021574653.2	inositol-trisphosphate 3-kinase A (LOC110498080),
XM_021574673.2	AT hook containing transcription factor 1 (ahctf1),
XM_021574683.2	ADP-dependent glucokinase (LOC110498099), mRNA
XM_021574688.2	zinc finger protein 395 (LOC110498103),
XM_021574717.2	collectin-11 (LOC110498122),
XM_021574731.2	origin recognition complex, subunit 3 (orc3),
XM_021574758.2	5-hydroxytryptamine (serotonin) receptor 1D, G protein-coupled (htr1d), mRNA
XM_021574798.2	WD repeat domain 20a (wdr20a),
XM_021574821.2	YY1 transcription factor a (yy1a), mRNA
XM_021574933.2	protein C12orf4 homolog (LOC110498298),
XM_021575002.2	TP53 induced glycolysis regulatory phosphatase a (tigara),
XM_021575060.2	mitochondrial uncoupling protein 2 (LOC110498443), mRNA
XM_021575061.2	mitochondrial uncoupling protein 2 (LOC110498444), mRNA
XM_021575084.2	zinc finger and SCAN domain-containing protein 4 (LOC110498462),
XM_021575164.2	zinc finger and BTB domain-containing protein 18-like (LOC110498506), mRNA
XM_021575221.2	neuropeptide Y receptor type 2 (LOC110498558), mRNA
XM_021575224.2	fatty acid binding protein 1-B.1-like (LOC110498563), mRNA
XM_021575225.2	fatty acid binding protein 1-B.1-like (LOC110498564), mRNA
XM_021575335.2	mitotic deacetylase associated SANT domain protein b (mideasb),
XM_021575428.2	netrin-3 (LOC110498800),
XM_021575443.2	myc-associated zinc finger protein (LOC110498813),
XM_021575455.2	dynamin binding protein (LOC110498819),
XM_021575471.2	microtubule associated monooxygenase, calponin and LIM domain containing 2b (mical2b),
XM_021575506.2	zinc finger protein 260 (LOC110498849),
XM_021575545.2	ras-interacting protein 1 (LOC110498873), mRNA
XM_021575606.2	cerebellar degeneration-related protein 2-like (LOC110498906), mRNA
XM_021575680.2	uncharacterized LOC110498941 (LOC110498941),
XM_021575724.2	protocadherin-related 15b (pcdh15b),
XM_021575811.2	serine-rich coiled-coil domain-containing protein 2 (LOC110499014),
XM_021575831.2	uncharacterized LOC110499020 (LOC110499020),
XM_021575917.2	transcription factor 7-like 2 (LOC110499059),
XM_021575979.2	cdc42 effector protein 1 (LOC110499087), mRNA
XM_021576000.2	X-ray repair cross-complementing protein 5 (LOC110499101),
XM_021576015.2	uncharacterized LOC110499107 (LOC110499107),
XM_021576024.2	ATP-dependent RNA helicase DHX8 (LOC110499111),
XM_021576037.2	cyclin-dependent kinase 5 activator 1-like (LOC110499118),
XM_021576092.2	zinc metalloproteinase-disintegrin-like batroxstatin-2 (LOC110499148),
XM_021576095.2	BTB/POZ domain-containing protein KCTD5 (LOC110499149), mRNA
XM_021576100.2	PH and SEC7 domain-containing protein 1 (LOC110499153),
XM_021576135.2	phosphoglycolate phosphatase (pgp), mRNA
XM_021576142.2	TOM1-like protein 2 (LOC110499185),
XM_021576168.2	dihydrouridine synthase 2 (dus2), mRNA
XM_021576214.2	protein FAM104A (LOC110499222), mRNA
XM_021576223.2	RFNG O-fucosylpeptide 3-beta-N-acetylglucosaminyltransferase (rfng),
XM_021576226.2	fatty acid synthase (LOC110499230),
XM_021576250.2	tektin 3 (tekt3), mRNA
XM_021576255.2	histone-lysine N-methyltransferase PRDM9 (LOC110499247),
XM_021576284.2	helicase-like transcription factor (hltf),
XM_021576311.2	component of oligomeric golgi complex 2 (cog2),
XM_021576313.2	angiotensinogen (agt), mRNA
XM_021576394.2	golgin A4 (golga4),
XM_021576400.2	mutS homolog 6 (E. coli) (msh6), mRNA
XM_021576456.2	uncharacterized LOC110499364 (LOC110499364),
XM_021576498.2	serine/threonine-protein kinase ICK (LOC110499384),
XM_021576507.2	CUB and sushi domain-containing protein 1 (LOC110499391), mRNA
XM_021576560.2	metalloproteinase inhibitor 2 (LOC110499421),
XM_021576582.2	transmembrane protease serine 9 (LOC110499441), mRNA
XM_021576596.2	trans-golgi network vesicle protein 23 homolog B (S. cerevisiae) (tvp23b), mRNA
XM_021576651.2	peptidyl-prolyl cis-trans isomerase A (LOC110499517), mRNA
XM_021576659.2	carboxypeptidase A5 (cpa5),
XM_021576720.2	tumor necrosis factor receptor superfamily member 17 (LOC110499590), mRNA
XM_021576740.2	somatostatin receptor 1b (sstr1b),
XM_021576788.2	transmembrane protein 60 (LOC110499730), mRNA
XM_021576809.2	fish-egg lectin (LOC110499747),
XM_021576825.2	pleckstrin homology-like domain family A member 1 (LOC110499761), mRNA
XM_021576837.2	structural maintenance of chromosomes 1B (smc1b), mRNA
XM_021576955.2	SCY1-like protein 2 (LOC110499898),
XM_021576968.2	ADP-ribosylation factor GTPase-activating protein 3 (LOC110499909),
XM_021576973.1	malonyl CoA:ACP acyltransferase (mitochondrial) (mcat), mRNA
XM_021576996.2	anoctamin-6 (LOC110499940),
XM_021576998.2	plakophilin-2 (LOC110499941), mRNA
XM_021577003.2	periodic tryptophan protein 1 homolog (LOC110499945),
XM_021577008.2	diphosphoinositol polyphosphate phosphohydrolase 3-beta (LOC110499949),
XM_021577025.2	GAS2-like protein 3 (LOC110499962),
XM_021577116.2	protein phosphatase 1 regulatory subunit 12A (LOC110500010),
XM_021577143.2	TIN2_N and Myb_DNA-bind_4 domain-containing protein (zgc:113263),
XM_021577167.2	tyrosine hydroxylase 2 (th2), mRNA
XM_021577206.2	probable polypeptide N-acetylgalactosaminyltransferase 8 (LOC110500063), mRNA
XM_021577207.2	probable polypeptide N-acetylgalactosaminyltransferase 8 (LOC110500064), mRNA
XM_021577243.2	hemicentin-1 (LOC110500085), mRNA
XM_021577255.2	uncharacterized LOC110500092 (LOC110500092), mRNA
XM_021577265.2	gelsolin (LOC110500098),
XM_021577374.2	uncharacterized LOC110500173 (LOC110500173),
XM_021577384.2	mitochondrial 10-formyltetrahydrofolate dehydrogenase (LOC110500181), mRNA
XM_021577395.2	ADP-ribosylation factor-like protein 1 (LOC110500187), mRNA
XM_021577407.2	ankyrin repeat and SOCS box protein 15 (LOC110500199), mRNA
XM_021577433.2	leucine-rich repeat neuronal protein 3 (LOC110500217), mRNA
XM_021577447.2	troponin T, cardiac muscle (LOC110500220),
XM_021577472.2	striatin-interacting protein 1 homolog (LOC110500229),
XM_021577488.2	uncharacterized LOC110500239 (LOC110500239),
XM_021577511.2	leukotriene A-4 hydrolase (LOC110500254),
XM_021577515.2	D(4) dopamine receptor (LOC110500258), mRNA
XM_021577562.2	uncharacterized LOC110500274 (LOC110500274),
XM_021577571.2	kinesin-like protein KIF21A (LOC110500278), mRNA
XM_021577584.2	zinc finger BED domain-containing protein 4 (LOC110500288),
XM_021577588.2	cysteine-rich with EGF-like domain protein 2 (LOC100135927),
XM_021577689.2	N-acetyltransferase 16 (nat16),
XM_021577695.2	stress response protein NST1 (LOC110500364), mRNA
XM_021577704.2	hairy-related 8a (her8a),
XM_021577726.2	family with sequence similarity 113 (fam113),
XM_021577779.2	uncharacterized LOC110500416 (LOC110500416),
XM_021577788.2	uncharacterized si:cabz01007807.1 (si:cabz01007807.1),
XM_021577847.2	testis expressed 261 (tex261), mRNA
XM_021577877.2	TERF1 (TRF1)-interacting nuclear factor 2 (tinf2),
XM_021577986.2	tumor necrosis factor ligand superfamily member 12 (LOC110500573), mRNA
XM_021577998.2	calpain-5 (LOC110500582), mRNA
XM_021578115.2	protein AF-9 (LOC110500634),
XM_021578134.2	La ribonucleoprotein 7, transcriptional regulator (larp7), mRNA
XM_021578141.2	coronin-1B (LOC110500656),
XM_021578158.2	activated CDC42 kinase 1 (LOC110500669),
XM_021578164.2	elongator acetyltransferase complex subunit 5 (elp5), mRNA
XM_021578174.2	solute carrier family 2, facilitated glucose transporter member 4 (LOC110500678), mRNA
XM_021578181.2	nuclear factor 7, brain (LOC110500682),
XM_021578200.2	mitogen-activated protein kinase kinase kinase 11 (LOC110500695),
XM_021578214.2	RNA-binding protein 4.1 (LOC110500707),
XM_021578291.2	uncharacterized protein LOC557813 homolog (zgc:194930), mRNA
XM_021578618.2	Kruppel-like factor 12b (klf12b),
XM_021578652.2	protein phosphatase 2, regulatory subunit B'', beta (ppp2r3b),
XM_021578712.2	collagen alpha-1(XVIII) chain (LOC110501280),
XM_021578716.2	obscurin like cytoskeletal adaptor 1b (obsl1b),
XM_021578925.2	OFD1 centriole and centriolar satellite protein (ofd1),
XM_021578951.2	component of oligomeric golgi complex 3 (cog3), mRNA
XM_021578982.2	interleukin-10 receptor subunit beta (LOC110501423),
XM_021579010.2	sp9 transcription factor (sp9), mRNA
XM_021579011.2	secernin-3 (LOC110501444), mRNA
XM_021579052.2	E3 ubiquitin-protein ligase ubr3 (LOC110501466),
XM_021579059.2	kelch-like family member 23 (klhl23),
XM_021579072.2	coiled-coil domain-containing protein 89 (zgc:172182), mRNA
XM_021579075.2	ATP-binding cassette, sub-family B (MDR/TAP), member 11a (abcb11a),
XM_021579092.2	sodium channel protein type 2 subunit alpha (LOC110501493),
XM_021579095.2	growth factor receptor-bound protein 14 (LOC110501496),
XM_021579163.2	cytohesin-interacting protein (LOC110501521), mRNA
XM_021579182.2	chondroitin sulfate glucuronyltransferase (LOC110501537),
XM_021579184.2	acid-sensing ion channel 4-A (LOC110501539),
XM_021579233.2	zinc finger protein 142 (znf142),
XM_021579348.2	anosmin-1 (LOC110501646), mRNA
XM_021579350.2	F-box-like/WD repeat-containing protein TBL1X (LOC110501647), mRNA
XM_021579382.2	kelch-like protein 9 (LOC110501667),
XM_021579388.2	CLN6 transmembrane ER protein b (cln6b), mRNA
XM_021579401.2	uncharacterized LOC110501677 (LOC110501677),
XM_021579454.2	A-kinase anchor protein 11 (LOC110501713),
XM_021579473.2	neuroligin-4, X-linked-like (LOC110501725), mRNA
XM_021579493.2	mediator of RNA polymerase II transcription subunit 4 (LOC110501740), mRNA
XM_021579501.2	TBC1 domain family member 8 (LOC110501746),
XM_021579506.2	mitogen-activated protein kinase kinase kinase kinase 4 (LOC110501750),
XM_021579591.2	titin, tandem duplicate 1 (ttn.1),
XM_021579628.2	ras-related protein Ral-B (LOC110501794), mRNA
XM_021579640.2	solute carrier family 49 member 4 (LOC110501805),
XM_021579726.2	rho-related GTP-binding protein RhoE (LOC110501875), mRNA
XM_021579789.2	interferon-inducible double-stranded RNA-dependent protein kinase activator A homolog (LOC110501916),
XM_021579872.2	collagen alpha-2(IV) chain (LOC110501998), mRNA
XM_021579884.2	interphotoreceptor matrix proteoglycan 2 (LOC110502001),
XM_021579925.2	CD276 antigen (LOC110502020),
XM_021580085.2	vinculin (LOC110502227),
XM_021580134.2	O-GlcNAcase (oga), mRNA
XM_021580158.2	protein FAM83H (LOC110502259),
XM_021580162.2	NAD-dependent protein deacetylase sirtuin-1 (LOC110502261),
XM_021580206.2	transmembrane 9 superfamily member 3 (LOC110502284),
XM_021580212.2	lysophosphatidylserine lipase ABHD12 (LOC110502288),
XM_021580221.2	regulator of microtubule dynamics protein 2 (LOC110502298),
XM_021580240.2	E3 ubiquitin-protein ligase MARCHF5 (LOC110502305),
XM_021580246.2	kinase non-catalytic C-lobe domain-containing protein 1 (LOC110502312), mRNA
XM_021580249.2	cilia- and flagella-associated protein 46 (LOC110502315),
XM_021580280.2	mRNA decay activator protein ZFP36L2-A (LOC110502337), mRNA
XM_021580285.2	potassium voltage-gated channel subfamily G member 3 (LOC110502340), mRNA
XM_021580295.2	extracellular tyrosine-protein kinase PKDCC (LOC110502346),
XM_021580317.2	leucine-rich repeat-containing protein 73 (LOC110502358),
XM_021580320.2	protein delta homolog 2-like (LOC110502359),
XM_021580329.2	zinc finger protein 318 (LOC110502365),
XM_021580448.2	neuroblast differentiation-associated protein AHNAK (LOC110502422), mRNA
XM_021580468.2	bifunctional heparan sulfate N-deacetylase/N-sulfotransferase 2 (LOC110502443),
XM_021580517.2	VPS10 domain-containing receptor SorCS1-like (LOC110502477), mRNA
XM_021580561.2	homeobox protein HMX3-like (LOC110502503), mRNA
XM_021580578.2	wings apart-like protein homolog (LOC110502510), mRNA
XM_021580664.2	solute carrier family 22 member 15 (slc22a15), mRNA
XM_021580665.2	cytochrome P450 26A1 (LOC110502547), mRNA
XM_021580675.2	uncharacterized protein LOC555816 homolog (si:ch1073-126c3.2), mRNA
XM_021580698.2	girdin (LOC110502565),
XM_021580723.2	sulfotransferase 6B1 (LOC110502577), mRNA
XM_021580729.2	F-box only protein 5 (LOC110502585), mRNA
XM_021580767.2	sodium/calcium exchanger 1 (LOC110502600),
XM_021580782.2	eukaryotic translation initiation factor 4E-binding protein 2 (LOC110502608), mRNA
XM_021580826.2	WASH complex subunit 2C (washc2c),
XM_021580863.2	tubulin beta chain-like (LOC110502655), mRNA
XM_021580907.2	KH domain-containing, RNA-binding, signal transduction-associated protein 2-like (LOC110502682),
XM_021580916.2	dystonin (dst), mRNA
XM_021580919.2	E3 SUMO-protein ligase ZNF451 (LOC110502689),
XM_021580956.2	transmembrane protein 14A (LOC110502709), mRNA
XM_021580957.2	1-acyl-sn-glycerol-3-phosphate acyltransferase epsilon (LOC110502710), mRNA
XM_021580979.2	VPS26, retromer complex component A (vps26a), mRNA
XM_021580992.2	heterogeneous nuclear ribonucleoprotein H3 (2H9) (hnrnph3), mRNA
XM_021581000.2	suppressor of cytokine signaling 3 (LOC110502743),
XM_021581094.2	tripartite motif-containing protein 16-like protein (LOC110502801),
XM_021581098.2	protein HID1 (LOC110502805),
XM_021581148.2	MAD2L1 binding protein (LOC110502826),
XM_021581191.2	myocardin-related transcription factor A (LOC110502853),
XM_021581196.2	X-ray repair complementing defective repair in Chinese hamster cells 6 (xrcc6),
XM_021581201.2	josephin-1 (LOC110502861),
XM_021581241.2	UBA-like domain-containing protein 1 (LOC110502894), mRNA
XM_021581287.2	protein FAM104A (LOC110502940), mRNA
XM_021581306.2	histone-lysine N-methyltransferase PRDM9 (LOC110502959), mRNA
XM_021581341.2	mitogen-activated protein kinase kinase kinase 21 (LOC110502981),
XM_021581353.2	zinc finger and BTB domain-containing protein 18 (LOC110502990),
XM_021581436.2	suppressor of cytokine signaling 5 (LOC110503083), mRNA
XM_021581542.2	leucine rich repeat containing 51 (lrrc51),
XM_021581545.2	ragulator complex protein LAMTOR1 (LOC110503186),
XM_021581568.2	SLIT and NTRK-like protein 3 (LOC110503202),
XM_021581590.2	extracellular calcium-sensing receptor-like (LOC110503223), mRNA
XM_021581831.2	egl-9 family hypoxia-inducible factor 2 (egln2), mRNA
XM_021581873.2	cullin-3 (LOC110503519),
XM_021581964.2	sodium channel subunit beta-4 (LOC110503570),
XM_021581977.2	mRNA decay activator protein ZFP36L1-like (LOC110503577),
XM_021581991.2	protein YIF1B (LOC110503586),
XM_021582063.2	tubulin-specific chaperone cofactor E-like protein (LOC110503630),
XM_021582139.2	endonuclease domain-containing 1 protein-like (LOC110503684), mRNA
XM_021582146.2	endonuclease domain-containing 1 protein-like (LOC110503686), mRNA
XM_021582154.2	golgin subfamily A member 6-like protein 22 (LOC110503693),
XM_021582185.2	WD repeat-containing protein 20 (LOC110503711), mRNA
XM_021582190.2	serine/threonine-protein kinase PAK 4 (LOC110503714),
XM_021582198.2	cdc42 effector protein 2 (LOC110503719), mRNA
XM_021582203.2	kinesin light chain 1 (LOC110503721), mRNA
XM_021582204.2	MAP/microtubule affinity-regulating kinase 4 (LOC110503722),
XM_021582280.2	succinate dehydrogenase [ubiquinone] cytochrome b small subunit B, mitochondrial (LOC110503765), mRNA
XM_021582332.2	karyopherin alpha 4 (importin alpha 3) (kpna4), mRNA
XM_021582380.2	periostin (LOC110503830),
XM_021582396.2	T-box transcription factor TBX2b (LOC110503841),
XM_021582505.2	claudin-4 (LOC110503888), mRNA
XM_021582530.2	ribosomal RNA-processing protein 8 (LOC110503900),
XM_021582536.2	14-3-3 protein gamma-2-like (LOC110503905), mRNA
XM_021582576.2	dynein light chain 2, cytoplasmic (LOC110503924),
XM_021582596.2	solute carrier family 47 member 4 (slc47a4), mRNA
XM_021582628.2	zinc finger and BTB domain-containing protein 16-A (LOC101268962), mRNA
XM_021582669.2	uncharacterized LOC110503975 (LOC110503975),
XM_021582774.2	high mobility group nucleosome-binding domain-containing protein 3 (LOC110504007),
XM_021582776.2	bromodomain and WD repeat-containing protein 3 (LOC110504008),
XM_021582782.2	sacsin molecular chaperone (sacs), mRNA
XM_021582785.2	solute carrier family 37 member 4a (slc37a4a),
XM_021582803.2	dapper homolog 3-like (LOC110504025),
XM_021582833.2	Friend leukemia integration 1 transcription factor (LOC110504034),
XM_021582856.2	serine/threonine-protein kinase ULK2 (LOC110504046),
XM_021582896.2	retinal guanylyl cyclase 2-like (LOC110504076), mRNA
XM_021582906.2	mediator complex subunit 17 (med17), mRNA
XM_021582930.2	dehydrogenase/reductase SDR family member 12 (LOC110504105), mRNA
XM_021583102.2	L-threonine 3-dehydrogenase, mitochondrial (LOC110504320),
XM_021583212.2	SH3 domain binding glutamate-rich protein like (sh3bgrl), mRNA
XM_021583428.2	pre-mRNA-processing factor 39 (LOC110504661),
XM_021583452.2	phospholipase A and acyltransferase 4 (LOC110504680),
XM_021583459.2	bromodomain-containing protein 8 (LOC110504690),
XM_021583528.2	RNA polymerase I subunit A (polr1a), mRNA
XM_021583547.2	UV-stimulated scaffold protein A (uvssa),
XM_021583562.2	matrix-remodeling-associated protein 5 (si:ch211-159i8.4), mRNA
XM_021583566.2	FMRP translational regulator 1 (fmr1),
XM_021583579.2	X-linked interleukin-1 receptor accessory protein-like 2 (LOC110504767), mRNA
XM_021583597.2	protein FAM13B (LOC110504785),
XM_021583801.2	sushi-repeat containing protein X-linked 2 (srpx2),
XM_021583846.2	zinc finger protein ZIC 4 (LOC110504946), mRNA
XM_021583881.2	vascular endothelial growth factor receptor kdr-like (LOC100136647), mRNA
XM_021583889.2	uncharacterized LOC110504973 (LOC110504973),
XM_021583904.2	forkhead box protein N2 (LOC110504984),
XM_021583910.2	cofilin-2 (LOC110504986), mRNA
XM_021583913.2	cationic amino acid transporter 3 (LOC110504989),
XM_021583955.2	cholinergic receptor nicotinic beta 3 subunit a (chrnb3a), mRNA
XM_021583991.2	zinc finger protein 316 (LOC110505047), mRNA
XM_021583995.2	calcium binding protein 2b (cabp2b),
XM_021584014.2	phospholipid-transporting ATPase ABCA1-like (LOC110505064),
XM_021584041.2	protocadherin Fat 4 (LOC110505081), mRNA
XM_021584049.2	nudix (nucleoside diphosphate linked moiety X)-type motif 6 (nudt6),
XM_021584066.2	AP-1 complex-associated regulatory protein (LOC110505098),
XM_021584099.2	H/ACA ribonucleoprotein complex subunit 1 (LOC110505115), mRNA
XM_021584117.2	glutamate receptor 2 (LOC100499599),
XM_021584134.2	follistatin-related protein 5 (LOC110505137),
XM_021584137.2	dihydropteridine reductase (LOC110505140),
XM_021584178.2	GPI ethanolamine phosphate transferase 2 (LOC110505154),
XM_021584181.2	glutathione S-transferase P (LOC110505157), mRNA
XM_021584182.2	glutathione S-transferase P (LOC110505158), mRNA
XM_021584220.2	NF-kappa-B-repressing factor (LOC110505185),
XM_021584245.2	mediator of RNA polymerase II transcription subunit 12 (LOC110505195),
XM_021584268.2	WD repeat-containing protein 20 (LOC110505201), mRNA
XM_021584300.2	bromo adjacent homology domain-containing 1 protein (LOC110505218),
XM_021584321.2	serine/threonine/tyrosine interacting protein (styx), mRNA
XM_021584322.2	FOS like 2, AP-1 transcription factor subunit (fosl2),
XM_021584398.2	homeobox protein Hox-D1-like (LOC110505268), mRNA
XM_021584516.2	saccharopine dehydrogenase-like oxidoreductase (LOC110505337), mRNA
XM_021584535.2	RNA polymerase II associated protein 1 (rpap1), mRNA
XM_021584549.2	transcription regulator protein BACH2-like (LOC110505367),
XM_021584574.2	claudin-14 (LOC110505387), mRNA
XM_021584645.2	macoilin 1 (maco1), mRNA
XM_021584699.2	kelch-like protein 28 (LOC110505464), mRNA
XM_021584780.2	ras-related protein Rab-15 (LOC110505516),
XM_021584820.2	ribosomal protein S6 kinase delta-1 (LOC110505538),
XM_021584859.2	autophagy-related protein 2 homolog B (LOC110505561),
XM_021584892.2	adaptor related protein complex 5 subunit mu 1 (ap5m1), mRNA
XM_021584926.2	serine/threonine-protein kinase PLK4 (LOC110505604),
XM_021584935.2	cilia and flagella associated protein 99 (cfap99), mRNA
XM_021584943.2	fibroblast growth factor receptor-like 1 (LOC110505613), mRNA
XM_021584949.2	reticulon 1a (rtn1a),
XM_021584951.2	protein phosphatase, Mg2+/Mn2+ dependent, 1Aa (ppm1aa),
XM_021584989.2	BRF1 RNA polymerase III transcription initiation factor subunit a (brf1a),
XM_021585007.2	tumor necrosis factor alpha-induced protein 2 (LOC100136135), mRNA
XM_021585027.2	cell division cycle 5-like protein (LOC110505657),
XM_021585046.2	eukaryotic translation initiation factor 4eb (eif4eb),
XM_021585087.2	HCLS1 binding protein 3 (hs1bp3), mRNA
XM_021585092.2	syntaxin-binding protein 6 (LOC110505701),
XM_021585126.2	26S proteasome regulatory subunit 4 (LOC110505726), mRNA
XM_021585137.2	insulinoma-associated protein 2-like (LOC110505734), mRNA
XM_021585141.2	protein phosphatase 2, regulatory subunit B'', gamma (ppp2r3c), mRNA
XM_021585154.2	pinin, desmosome associated protein (pnn), mRNA
XM_021585160.2	G-protein coupled receptor 135 (LOC110505748), mRNA
XM_021585167.2	apoptosis-stimulating of p53 protein 1 (LOC110505749),
XM_021585221.2	signal recognition particle 54 kDa protein (LOC110505785),
XM_021585245.2	beclin 1-associated autophagy-related key regulator (LOC110505798),
XM_021585253.2	MAX gene-associated protein (LOC110505801),
XM_021585254.2	tyrosine-protein kinase receptor TYRO3 (LOC110505802),
XM_021585297.2	kinesin-like protein KIF3B (LOC110505840), mRNA
XM_021585376.2	EMILIN-1 (LOC110505904),
XM_021585517.2	leukotriene B4 receptor 1-like (LOC110506103), mRNA
XM_021585665.2	molybdenum cofactor synthesis 1 (mocs1),
XM_021585760.2	DNA damage-binding protein 1 (LOC110506294),
XM_021585799.2	mitochondrial ribosomal protein L21 (mrpl21),
XM_021585845.2	muscarinic acetylcholine receptor M4 (LOC110506316),
XM_021585881.2	26S proteasome regulatory subunit 6A-B (LOC110506332),
XM_021585891.2	fibroblast growth factor 4B (LOC110506338), mRNA
XM_021585988.2	two pore segment channel 2 (tpcn2), mRNA
XM_021585998.2	cytosolic thiouridylase subunit 2 homolog (S. pombe) (ctu2),
XM_021586043.2	protein GOLM2 (LOC110506439),
XM_021586129.2	synaptotagmin-5 (LOC110506486), mRNA
XM_021586148.2	F-actin-monooxygenase MICAL2 (LOC110506499),
XM_021586155.2	ubiquitin carboxyl-terminal hydrolase 47 (LOC110506502),
XM_021586160.2	synaptic vesicle membrane protein VAT-1 homolog-like (LOC110506505), mRNA
XM_021586189.2	cysteine-rich secretory protein LCCL domain-containing 2 (LOC110506521),
XM_021586194.2	regulatory factor X-associated ankyrin-containing protein (rfxank),
XM_021586218.2	ring finger protein 111 (rnf111),
XM_021586229.2	transcription factor 12 (LOC110506541),
XM_021586253.2	protogenin A (LOC110506550), mRNA
XM_021586254.2	cell cycle progression protein 1 (LOC110506553),
XM_021586265.2	probable ribosome biogenesis protein RLP24 (LOC100750226), mRNA
XM_021586273.2	transcriptional repressor CTCF (LOC110506562), mRNA
XM_021586312.2	furin-1 (LOC110506586),
XM_021586326.2	melanocyte-stimulating hormone receptor (LOC110506598), mRNA
XM_021586328.2	AFG3-like protein 1 (LOC110506600), mRNA
XM_021586406.2	AP-2 complex subunit alpha-2 (LOC110506637),
XM_021586447.2	ferritin, heavy subunit (LOC110506658), mRNA
XM_021586548.2	Wilms tumor protein 1-interacting protein homolog (LOC110506725), mRNA
XM_021586567.2	uncharacterized LOC110506734 (LOC110506734),
XM_021586856.2	zinc finger CW-type PWWP domain protein 2 (LOC110506977),
XM_021587059.2	uncharacterized LOC110507169 (LOC110507169), mRNA
XM_021587151.2	short neurotoxin 7-like (LOC110507264), mRNA
XM_021587161.2	extracellular calcium-sensing receptor-like (LOC110507277), mRNA
XM_021587167.2	succinate receptor 1 (LOC110507284), mRNA
XM_021587245.2	beta-1,3-glucosyltransferase (LOC110507325),
XM_021587252.2	cleft lip and palate transmembrane protein 1-like protein (LOC110507329),
XM_021587283.2	NADPH--cytochrome P450 reductase (LOC110507350),
XM_021587294.2	cullin-3 (LOC110507355),
XM_021587426.2	transmembrane protein 160 (tmem160), mRNA
XM_021587550.2	gem-associated protein 4-like (LOC110507513), mRNA
XM_021587563.2	adapter molecule crk (LOC110507520), mRNA
XM_021587611.2	proprotein convertase subtilisin/kexin type 7 (pcsk7), mRNA
XM_021587635.2	golgin subfamily A member 6-like protein 22 (LOC110507570),
XM_021587649.2	Ras and Rab interactor-like (rinl),
XM_021587677.2	WD repeat-containing protein 20 (LOC110507592), mRNA
XM_021587682.2	serine/threonine-protein kinase PAK 4 (LOC110507596),
XM_021587693.2	cdc42 effector protein 3 (LOC110507600), mRNA
XM_021587696.2	kinesin light chain 3 (klc3),
XM_021587707.2	tyrosine-protein kinase BAZ1B (LOC110507609),
XM_021587773.2	StAR-related lipid transfer (START) domain containing 13b (stard13b),
XM_021587789.2	remodeling and spacing factor 1 (LOC110507661),
XM_021587841.2	carboxypeptidase D (LOC110507689), mRNA
XM_021587842.2	Golgi SNAP receptor complex member 1 (LOC110507690),
XM_021587852.2	uncharacterized LOC110507698 (LOC110507698), mRNA
XM_021587917.2	coiled-coil-helix-coiled-coil-helix domain-containing protein 2 (LOC110507717), mRNA
XM_021587920.2	claudin-3 (LOC110507719), mRNA
XM_021587923.2	claudin f (cldnf), mRNA
XM_021587949.2	ribosomal RNA processing 8 (rrp8), mRNA
XM_021588000.2	multidrug and toxin extrusion protein 1-like (LOC110507772), mRNA
XM_021588035.2	zinc finger and BTB domain containing 16b (zbtb16b),
XM_021588037.2	synaptotagmin-like 2b (sytl2b),
XM_021588121.2	peroxisomal carnitine O-octanoyltransferase (LOC110507826),
XM_021588122.2	Down syndrome cell adhesion molecule homolog (LOC110507829),
XM_021588127.2	bromodomain and WD repeat-containing protein 3 (LOC110507831), mRNA
XM_021588130.2	SH3 domain-binding glutamic acid-rich-like protein (LOC110507833),
XM_021588186.2	non-histone chromosomal protein HMG-14 (LOC110507835),
XM_021588193.2	gamma-sarcoglycan (LOC110507840),
XM_021588207.2	peroxisomal carnitine O-octanoyltransferase-like (LOC110507843), mRNA
XM_021588217.2	kirre like nephrin family adhesion molecule 3b (kirrel3b),
XM_021588246.2	N-myristoyltransferase 2 (nmt2),
XM_021588260.2	serine/threonine-protein kinase ULK2 (LOC110507875),
XM_021588262.2	LIM/homeobox protein Lhx1 (LOC110507877),
XM_021588265.2	ribonuclease P protein subunit p38 (LOC110507876),
XM_021588283.2	vascular endothelial zinc finger 1 (LOC110507889),
XM_021588327.2	retinal guanylyl cyclase 2 (LOC110507907), mRNA
XM_021588369.2	paired mesoderm homeobox protein 2A (LOC110507944),
XM_021588395.2	protein sel-1 homolog 3 (LOC110507968),
XM_021588401.2	myb/SANT-like DNA-binding domain-containing protein 4 (LOC110507973), mRNA
XM_021588440.2	SLIT and NTRK-like protein 3 (LOC110508002), mRNA
XM_021588714.2	cyclin-dependent kinase 5 activator 1-like (LOC110508298), mRNA
XM_021588739.2	follistatin-related protein 3 (LOC110508215),
XM_021588756.2	kin of IRRE-like protein 1 (LOC110508322),
XM_021588757.2	succinate dehydrogenase cytochrome b560 subunit, mitochondrial (LOC110508324),
XM_021588758.2	restin homolog (LOC110508323),
XM_021588771.2	phosphatidylinositol-4,5-bisphosphate 4-phosphatase 1a (pip4p1a),
XM_021588797.2	YEATS domain containing 2 (yeats2),
XM_021588820.2	calpain 10 (capn10),
XM_021588854.2	transcriptional repressor p66 alpha (LOC110508371),
XM_021588868.2	far upstream element-binding protein 3 (LOC110508374),
XM_021588887.2	zinc finger and BTB domain containing 46 (zbtb46),
XM_021588908.2	nuclear receptor coactivator 6 (LOC110508399),
XM_021588959.2	protein fem-1 homolog A (LOC110508442), mRNA
XM_021589011.2	adaptor related protein complex 1 subunit gamma 2 (ap1g2), mRNA
XM_021589054.2	uncharacterized LOC110508497 (LOC110508497),
XM_021589060.2	peroxisomal biogenesis factor 19 (LOC110508502),
XM_021589062.2	coatomer subunit alpha (LOC110508503), mRNA
XM_021589064.2	nectin-4 (LOC110508505),
XM_021589082.2	peroxiredoxin-1 (LOC110508519), mRNA
XM_021589117.2	sterile alpha motif domain-containing protein 13 (LOC110508543),
XM_021589150.2	Rho-associated, coiled-coil containing protein kinase 1 (rock1),
XM_021589155.2	ubiquitin carboxyl-terminal hydrolase 14 (LOC110508562), mRNA
XM_021589178.2	protein Wnt-9a (LOC110508577), mRNA
XM_021589184.2	guanylate kinase (LOC110508581),
XM_021589233.2	scaffold protein involved in DNA repair (spidr),
XM_021589263.2	potassium/sodium hyperpolarization-activated cyclic nucleotide-gated channel 2 (LOC110508592), mRNA
XM_021589278.2	receptor-interacting serine/threonine-protein kinase 1 (LOC110508625),
XM_021589301.2	desmocollin-2 (LOC110508638),
XM_021589308.2	BTB/POZ domain-containing protein KCTD1 (LOC110508640),
XM_021589323.2	uncharacterized LOC110508646 (LOC110508646), mRNA
XM_021589328.2	laminin subunit alpha-3 (LOC110508648),
XM_021589369.2	solute carrier family 12 member 7 (LOC110508667),
XM_021589385.2	protein kinase C-binding protein NELL2 (LOC110508655),
XM_021589394.2	catenin delta-2 (LOC110508681),
XM_021589411.2	retinol dehydrogenase 10-B (LOC110508691), mRNA
XM_021589451.2	trimethylguanosine synthase 1 (tgs1),
XM_021589477.2	Krueppel-like factor 4 (LOC110508725),
XM_021589495.2	polo-like kinase 3 (Drosophila) (plk3), mRNA
XM_021589528.2	kelch-like family member 20 (LOC110508750), mRNA
XM_021589534.2	laminin, gamma 1 (lamc1), mRNA
XM_021589546.2	high affinity cAMP-specific 3',5'-cyclic phosphodiesterase 7A (LOC110508763),
XM_021589573.2	extended synaptotagmin-2-B (LOC110508771),
XM_021589628.2	period circadian protein homolog 2 (LOC110508801),
XM_021589665.2	cytochrome P450 7A1 (LOC110508825), mRNA
XM_021589728.2	nucleoprotein TPR (LOC110508860),
XM_021589732.2	uncharacterized LOC110508861 (LOC110508861), mRNA
XM_021589740.2	T-cell acute lymphocytic leukemia protein 1 (LOC110508870), mRNA
XM_021589744.2	schwannomin-interacting protein 1 (LOC110508874),
XM_021589780.2	nicotinamide nucleotide adenylyltransferase 3 (nmnat3),
XM_021589823.2	calponin-2 (LOC110508914), mRNA
XM_021589842.2	DET1- and DDB1-associated protein 1 (LOC110508927), mRNA
XM_021589884.2	transcription initiation factor IIB (LOC110508956), mRNA
XM_021589914.2	B-cell lymphoma 6 protein homolog (LOC110508980), mRNA
XM_021589917.2	C-Jun-amino-terminal kinase-interacting protein 4 (LOC110508973), mRNA
XM_021589935.2	calcium-activated potassium channel subunit beta-2 (LOC110509002),
XM_021589970.2	plasminogen activator inhibitor 1 RNA-binding protein (LOC110509029), mRNA
XM_021590008.2	presenilins-associated rhomboid-like protein, mitochondrial (LOC110509056), mRNA
XM_021590045.2	WW domain-containing adapter protein with coiled-coil (LOC110509087),
XM_021590070.2	SDR family oxidoreductase (zgc:110339),
XM_021590256.2	serine/threonine-protein kinase NIM1-like (LOC110509338), mRNA
XM_021590261.2	serine/threonine-protein phosphatase 6 regulatory subunit 3 (LOC110509312),
XM_021590333.2	abhydrolase domain containing 11 (abhd11),
XM_021590399.2	rap guanine nucleotide exchange factor 1 (LOC110509502),
XM_021590448.2	tumor necrosis factor receptor superfamily member 1A (LOC110509528), mRNA
XM_021590456.2	interleukin-6 receptor subunit beta (LOC110509538), mRNA
XM_021590458.2	tumor necrosis factor receptor superfamily member 1A (LOC110509537),
XM_021590551.2	ectoderm-neural cortex protein 1 (LOC110509579), mRNA
XM_021590564.2	divergent protein kinase domain 1B (LOC110509587),
XM_021590585.2	tetratricopeptide repeat domain 33 (ttc33), mRNA
XM_021590598.2	G protein-coupled receptor kinase 5 (LOC110509607), mRNA
XM_021590612.2	vacuolar protein sorting-associated protein 37B (LOC110509615), mRNA
XM_021590648.2	alpha-2B adrenergic receptor (LOC110509640), mRNA
XM_021590713.2	PRP4 pre-mRNA processing factor 4 homolog (yeast) (prpf4),
XM_021590724.2	ankyrin repeat domain-containing protein 34A (LOC110509689), mRNA
XM_021590774.2	uncharacterized LOC110509712 (LOC110509712), mRNA
XM_021590807.2	serine/threonine-protein kinase ULK1 (LOC110509735),
XM_021590862.2	solute carrier family 30 member 5 (slc30a5), mRNA
XM_021590883.2	zinc finger, MYND-type containing 19 (zmynd19),
XM_021590888.2	PH and SEC7 domain-containing protein 1 (LOC110509784),
XM_021590904.2	T-box transcription factor TBX5-A (LOC110509792), mRNA
XM_021590909.2	RAB14, member RAS oncogene family, like (rab14l), mRNA
XM_021590911.2	PR domain zinc finger protein 12 (LOC110509798), mRNA
XM_021590981.2	kunitz-type protease inhibitor 2 (LOC110509843), mRNA
XM_021591026.2	erythrocyte band 7 integral membrane protein (LOC110509861), mRNA
XM_021591037.2	guanine nucleotide exchange factor VAV2 (LOC110509866),
XM_021591063.2	phospholipid-transporting ATPase ID (LOC110509881), mRNA
XM_021591096.2	protein-lysine 6-oxidase (LOC110509899), mRNA
XM_021591099.2	methionine adenosyltransferase II, alpha a (mat2aa), mRNA
XM_021591104.2	inositol polyphosphate 5-phosphatase K (LOC110509904),
XM_021591230.2	steroid hormone receptor ERR1 (LOC110509977),
XM_021591238.2	EH domain-containing protein 1 (LOC110509982), mRNA
XM_021591288.2	WD repeat-containing protein 44 (LOC110510020),
XM_021591320.2	N-ethylmaleimide-sensitive factor attachment protein, alpha a (napaa),
XM_021591332.2	transforming growth factor beta-1 proprotein-like (LOC100136774), mRNA
XM_021591361.2	SH3 domain-containing kinase-binding protein 1 (LOC110510065),
XM_021591373.2	MAP7 domain-containing protein 2 (LOC110510067),
XM_021591407.2	abhydrolase domain containing 10, depalmitoylase a (abhd10a), mRNA
XM_021591416.2	rho GTPase-activating protein 31 (LOC110510091), mRNA
XM_021591423.2	pre-mRNA 3'-end-processing factor FIP1 (LOC110510097),
XM_021591445.2	endothelial cell surface expressed chemotaxis and apoptosis regulator (ecscr), mRNA
XM_021591473.2	calpain-1 catalytic subunit (si:dkeyp-50d11.2),
XM_021591483.2	pinopsin-like (LOC110510136), mRNA
XM_021591497.2	CD248 molecule, endosialin b (cd248b), mRNA
XM_021591551.2	nucleolar and coiled-body phosphoprotein 1 (LOC110510180),
XM_021591597.2	bicaudal-D-related protein 2-like (bicdl2l), mRNA
XM_021591616.2	uncharacterized LOC110510228 (LOC110510228),
XM_021591722.2	histone-lysine N-methyltransferase 2A (LOC110510370),
XM_021591752.2	uncharacterized LOC110510454 (LOC110510454),
XM_021592216.2	oxidation resistance protein 1 (LOC110511207),
XM_021592485.2	nuclear receptor coactivator 7 (LOC110511665),
XM_021592977.2	zinc finger protein 319 (LOC110512529),
XM_021593004.2	ectonucleoside triphosphate diphosphohydrolase 3 (LOC110512886), mRNA
XM_021593029.2	transforming growth factor beta regulator 4 (tbrg4), mRNA
XM_021593290.2	cyclic AMP-responsive element-binding protein 3-like protein 4 (LOC110513472),
XM_021593324.2	protein disulfide isomerase family A, member 7 (pdia7), mRNA
XM_021593372.2	rho/rac guanine nucleotide exchange factor (GEF) 2 (arhgef2),
XM_021593499.2	protein DEK (LOC110513791),
XM_021593509.2	zinc finger and SCAN domain-containing protein 21-like (LOC110513808),
XM_021593592.2	fibril-forming collagen alpha chain (LOC110513982),
XM_021593645.2	homocysteine-responsive endoplasmic reticulum-resident ubiquitin-like domain member 2 protein (LOC110514079), mRNA
XM_021593677.2	BMP binding endothelial regulator (bmper),
XM_021593764.2	PR domain zinc finger protein 1 (LOC110514303),
XM_021593963.2	cathepsin K (LOC110514697),
XM_021594131.2	zinc finger protein 239 (LOC110515086), mRNA
XM_021594340.2	inactive phospholipase C-like protein 2 (LOC110515430),
XM_021594617.2	von Willebrand factor D and EGF domain-containing protein (LOC110515898),
XM_021594668.2	homeobox protein MOX-2 (LOC110515986), mRNA
XM_021594958.2	transmembrane protein 121B (LOC110516560), mRNA
XM_021595000.2	myelin-associated glycoprotein (LOC110516606),
XM_021595221.2	argonaute RISC component 1 (ago1),
XM_021595326.2	P3 protein (LOC110517088), mRNA
XM_021595611.2	sphingomyelin phosphodiesterase acid like 3B (smpdl3b), mRNA
XM_021595633.2	replication protein A2 (rpa2), mRNA
XM_021595732.2	calsyntenin-3 (LOC110517885),
XM_021596003.2	galanin receptor type 1 (LOC110518390), mRNA
XM_021596054.2	aldo/keto reductase (zgc:56622),
XM_021596503.2	transforming growth factor, beta 2 (tgfb2), mRNA
XM_021596667.2	serine incorporator 2, like (serinc2l),
XM_021596672.2	KIAA0513 ortholog (kiaa0513),
XM_021596781.2	terminal nucleotidyltransferase 5ba (tent5ba), mRNA
XM_021596804.2	uncharacterized LOC110519930 (LOC110519930), mRNA
XM_021596836.2	Krueppel-like factor 12 (LOC110519945), mRNA
XM_021596902.2	striated muscle enriched protein kinase b (spegb),
XM_021596903.2	carboxy-terminal domain RNA polymerase II polypeptide A small phosphatase 1 (LOC110519974),
XM_021596906.2	collagen alpha-1(XVIII) chain (LOC110519975),
XM_021596914.2	nck-associated protein 5 (LOC110519980),
XM_021596971.2	ORM1-like protein 1 (LOC110520014),
XM_021597085.2	growth factor receptor-bound protein 14 (LOC110520072),
XM_021597129.2	coiled-coil domain containing 173 (ccdc173),
XM_021597131.2	ubiquitin protein ligase E3 component n-recognin 3 (ubr3),
XM_021597189.2	transcription factor Sp9 (LOC110520117), mRNA
XM_021597239.2	protein kinase, interferon-inducible double stranded RNA dependent activator (prkra), mRNA
XM_021597244.2	disintegrin and metalloproteinase domain-containing protein 23 (LOC110520143),
XM_021597247.2	G protein-coupled receptor 1 (gpr1), mRNA
XM_021597299.2	GTPase IMAP family member 8-like (LOC110520171), mRNA
XM_021597320.2	zinc finger E-box binding homeobox 2a (zeb2a),
XM_021597361.2	protein tyrosine phosphatase non-receptor type 4 (LOC110520208),
XM_021597402.2	60 kDa heat shock protein, mitochondrial (LOC110520236), mRNA
XM_021597418.2	uncharacterized protein C2orf80 (LOC110520246), mRNA
XM_021597442.2	UDP-GlcNAc:betaGal beta-1,3-N-acetylglucosaminyltransferase 9-like (LOC110520258), mRNA
XM_021597466.2	core-binding factor subunit beta (LOC110520275),
XM_021597492.2	ATP-binding cassette, sub-family A (ABC1), member 12 (abca12), mRNA
XM_021597518.2	solute carrier family 12 member 8 (slc12a8),
XM_021597527.2	titin (LOC110520307),
XM_021597601.2	5-hydroxytryptamine receptor 2A (LOC110520346), mRNA
XM_021597619.2	transmembrane protein 170A (LOC110520354), mRNA
XM_021597643.2	E3 SUMO-protein ligase RanBP2 (LOC110520375), mRNA
XM_021597697.2	crystallin, lambda 1 (cryl1),
XM_021597718.2	kelch-like protein 9 (LOC110520412),
XM_021597763.2	RAN binding protein 10 (ranbp10),
XM_021597794.2	uncharacterized LOC110520458 (LOC110520458), mRNA
XM_021597886.2	protein TFG (LOC110520510),
XM_021597949.2	aspartate aminotransferase, mitochondrial (LOC110520559), mRNA
XM_021597960.2	synaptotagmin 1 (LOC110520570),
XM_021597970.2	ATP-dependent RNA helicase DDX3X (LOC110520578),
XM_021598007.2	histone-lysine N-methyltransferase KMT5B (LOC110520608),
XM_021598214.2	LysM, putative peptidoglycan-binding, domain containing 4 (lysmd4),
XM_021598289.2	cellular communication network factor 4b (ccn4b), mRNA
XM_021598371.2	C2 calcium-dependent domain-containing protein 4C-like (LOC110520932), mRNA
XM_021598375.2	talin-2 (LOC110520933),
XM_021598415.2	5-hydroxytryptamine receptor 1E-like (LOC110520967), mRNA
XM_021598443.2	cilia- and flagella-associated protein 57 (LOC110521003), mRNA
XM_021598606.2	titin (LOC110521169),
XM_021598657.2	FERM domain-containing protein 5 (LOC110521218),
XM_021598661.2	eukaryotic translation initiation factor 3 subunit J-A (LOC110521225),
XM_021598687.2	ras-specific guanine nucleotide-releasing factor 1-like (LOC110521239), mRNA
XM_021598762.2	haloacid dehalogenase like hydrolase domain containing 5 (hdhd5), mRNA
XM_021598822.2	glutamate receptor, metabotropic 8b (grm8b), mRNA
XM_021598845.2	neuropilin (NRP) and tolloid (TLL)-like 2b (neto2b),
XM_021598871.2	AFG3-like protein 1 (LOC110521368), mRNA
XM_021598878.2	E3 ubiquitin-protein ligase RFWD3 (LOC110521373), mRNA
XM_021598896.2	solute carrier family 41 member 2a (slc41a2a), mRNA
XM_021598933.2	zinc finger and SCAN domain-containing protein 21 (LOC110521403),
XM_021598948.2	NUAK family SNF1-like kinase 1 (LOC110521416), mRNA
XM_021598960.2	elongation factor 2 (LOC110521428),
XM_021598968.2	ADP-ribosylation factor 4 (LOC110521431), mRNA
XM_021598991.2	peptidyl-prolyl cis-trans isomerase FKBP8 (LOC110521447), mRNA
XM_021599007.2	receptor-interacting serine/threonine-protein kinase 3 (LOC110521454),
XM_021599018.2	mesoderm induction early response protein 2 (LOC110521461),
XM_021599057.2	endophilin-A2 (LOC110521480),
XM_021599059.2	perilipin-3 (LOC110521483),
XM_021599072.2	Krueppel-like factor 9 (LOC110521488), mRNA
XM_021599073.2	procollagen galactosyltransferase 2 (LOC110521489), mRNA
XM_021599075.2	ER degradation-enhancing alpha-mannosidase-like protein 3 (LOC110521491),
XM_021599099.2	long-chain-fatty-acid--CoA ligase ACSBG2 (LOC110521504),
XM_021599120.2	oxysterol-binding protein-related protein 1-like (LOC110521521),
XM_021599122.2	uncharacterized LOC110521522 (LOC110521522), mRNA
XM_021599125.2	vacuolar protein sorting-associated protein 4B (LOC110521525), mRNA
XM_021599144.2	leucine-rich repeat-containing protein 24 (LOC110521540), mRNA
XM_021599181.2	ELAV-like protein 4 (LOC110521559),
XM_021599215.2	LIM/homeobox protein Lhx4-like (LOC110521576),
XM_021599224.2	replication factor C subunit 4 (LOC110521582),
XM_021599251.2	calcium-activated potassium channel subunit beta-2-like (LOC110521590), mRNA
XM_021599348.2	zinc finger homeobox protein 3 (LOC110521650), mRNA
XM_021599409.2	kinase insert domain receptor (a type III receptor tyrosine kinase) (kdr),
XM_021599457.2	plasminogen activator inhibitor 1 RNA-binding protein (LOC110521688),
XM_021599467.2	serine/threonine-protein kinase Kist (LOC110521691), mRNA
XM_021599471.2	regulator of G-protein signaling 4 (LOC110521693), mRNA
XM_021599511.2	AP2-interacting clathrin-endocytosis protein (LOC110521715),
XM_021599530.2	WASH complex subunit 1 (LOC110521723),
XM_021599567.2	BTB/POZ domain-containing protein KCTD1-like (LOC110521741),
XM_021599576.2	beta-1,4-galactosyltransferase 6 (LOC110521745), mRNA
XM_021599633.2	uridine-cytidine kinase 2-A (LOC110521780),
XM_021599636.2	aldo-keto reductase family 1 member A1-B (LOC110521781),
XM_021599715.2	protein O-linked-mannose beta-1,2-N-acetylglucosaminyltransferase 1 (LOC110521823), mRNA
XM_021599827.2	ataxin-2-like protein (LOC110521888),
XM_021599856.2	mucin-5AC (LOC110521907),
XM_021599911.2	zinc finger protein 883-like (LOC110521936), mRNA
XM_021599921.2	vitellogenin 3, phosvitinless (vtg3), mRNA
XM_021600027.2	zinc finger and BTB domain-containing protein 1 (LOC110521992),
XM_021600075.2	mitotic deacetylase-associated SANT domain protein (LOC110522018),
XM_021600165.2	homeobox protein Nkx-2.2a-like (LOC110522079), mRNA
XM_021600166.2	5'-3' exoribonuclease 2 (LOC110522080), mRNA
XM_021600182.2	titin (LOC110522089), mRNA
XM_021600191.2	SUMO specific peptidase 6 (LOC110522091),
XM_021600197.2	5-hydroxytryptamine receptor 1B-like (LOC110522094), mRNA
XM_021600285.2	ribosome production factor 2 homolog (rpf2), mRNA
XM_021600305.2	probable ribonuclease ZC3H12D (LOC110522155), mRNA
XM_021600407.2	hydroxysteroid dehydrogenase like 1 (hsdl1), mRNA
XM_021600424.2	discoidin, CUB and LCCL domain containing 1 (dcbld1), mRNA
XM_021600432.2	insulin-like growth factor 2 receptor (igf2r), mRNA
XM_021600461.2	clusterin (clu), mRNA
XM_021600465.2	neuromedin-B receptor (LOC110522240), mRNA
XM_021600466.2	gap junction epsilon-1 protein (LOC110522241),
XM_021600488.2	protein stum homolog (LOC110522255),
XM_021600505.2	zinc finger protein 512 (LOC110522261),
XM_021600538.2	sodium-dependent multivitamin transporter (LOC110522277),
XM_021600545.2	delta(14)-sterol reductase LBR (LOC110522282),
XM_021600596.2	kinetochore localized astrin (SPAG5) binding protein (knstrn),
XM_021600651.2	protein SOGA3 (LOC110522329), mRNA
XM_021600657.2	CD44 antigen (LOC110522333), mRNA
XM_021600658.2	histidine triad nucleotide-binding protein 3 (LOC110522336), mRNA
XM_021600701.2	forkhead box O3b (foxo3b), mRNA
XM_021600727.2	SAM and SH3 domain-containing protein 1 (LOC110522376),
XM_021600743.2	F-box only protein 30 (LOC110522383),
XM_021600758.2	methylenetetrahydrofolate dehydrogenase (NADP+ dependent) 1 like (mthfd1l),
XM_021600764.2	zinc finger and BTB domain containing 2b (zbtb2b), mRNA
XM_021600772.2	myc target 1a (myct1a), mRNA
XM_021600773.2	serine active site containing 1 (serac1),
XM_021600777.2	mitochondrial ribosomal protein S10 (mrps10),
XM_021600841.2	serine/threonine-protein kinase PAK 5 (LOC110522449),
XM_021600854.2	bromo adjacent homology domain-containing 1 protein (LOC110522452),
XM_021600865.2	transcriptional repressor protein YY1 (LOC110522456),
XM_021600878.2	sterile alpha motif domain-containing protein 15 (LOC110522459), mRNA
XM_021600884.2	armadillo-like helical domain-containing protein 4 (LOC110522463), mRNA
XM_021600885.2	actin-related protein 10 (LOC110522464), mRNA
XM_021600886.2	N-alpha-acetyltransferase 30 (LOC110522466),
XM_021600895.2	FKBP prolyl isomerase 3 (fkbp3),
XM_021600914.2	WD repeat-containing protein 20 (LOC110522486),
XM_021600919.2	protein phosphatase 2, regulatory subunit B', gamma b (ppp2r5cb),
XM_021600928.2	uncharacterized protein LOC561841 homolog (si:ch211-59o9.10),
XM_021600944.2	centrosomal protein 43 (LOC110522507),
XM_021600951.2	kelch repeat and BTB domain-containing protein 11 (LOC110522509),
XM_021600954.2	cytospin-A (LOC110522512),
XM_021600969.2	uncharacterized LOC110522519 (LOC110522519),
XM_021600998.2	synaptotagmin-14 (LOC110522546),
XM_021601084.2	uncharacterized LOC110522618 (LOC110522618),
XM_021601209.2	pleckstrin homology domain-containing family G member 7 (LOC110522730),
XM_021601245.2	vesicular glutamate transporter 3-like (LOC110522804), mRNA
XM_021601252.2	liprin-beta-1 (LOC110522805),
XM_021601333.2	cryptochrome circadian regulator 1b (cry1b), mRNA
XM_021601391.2	complexin-4 (LOC110522958), mRNA
XM_021601398.2	leucine-rich repeat-containing protein 15 (LOC110522968), mRNA
XM_021601401.2	E3 ubiquitin-protein ligase RNF220-like (LOC110522970),
XM_021601425.2	coiled-coil domain-containing protein 18 (LOC110523008),
XM_021601525.2	THAP domain-containing protein 1 (LOC110523114), mRNA
XM_021601530.2	asparaginyl-tRNA synthetase 1 (nars1), mRNA
XM_021601544.2	uncharacterized LOC110523129 (LOC110523129),
XM_021601567.2	LYR motif containing 7 (lyrm7), mRNA
XM_021601581.2	PDZ and pleckstrin homology domains 1 (pdzph1),
XM_021601677.2	rab-like protein 6 (LOC110523196),
XM_021601680.2	phosphorylated adaptor for RNA export (phax), mRNA
XM_021601715.2	nuclear receptor subfamily 6 group A member 1-A (LOC110523216),
XM_021601761.2	folylpolyglutamate synthase, mitochondrial (LOC110523240), mRNA
XM_021601776.2	purinergic receptor P2X, ligand-gated ion channel, 4a (p2rx4a), mRNA
XM_021601779.2	protein zer-1 homolog (LOC110523251),
XM_021601789.2	outer dense fiber protein 2 (LOC110523259),
XM_021601810.2	solute carrier family 25 member 25b (slc25a25b),
XM_021601872.2	uridine-cytidine kinase 1 (uck1),
XM_021601888.2	senataxin (setx), mRNA
XM_021601937.2	poly (ADP-ribose) glycohydrolase, like (pargl),
XM_021601968.2	E3 ubiquitin-protein ligase RNF165 (LOC110523346),
XM_021602041.2	microtubule-associated protein 1B (LOC110523380), mRNA
XM_021602058.2	synaptobrevin homolog YKT6 (LOC110523395), mRNA
XM_021602157.2	3-hydroxy-3-methylglutaryl-coenzyme A reductase (LOC110523461),
XM_021602164.2	anaphase-promoting complex subunit CDC26 (LOC110523464),
XM_021602172.2	protein C12orf4 homolog (LOC110523466),
XM_021602191.2	phosphoinositide-3-kinase, regulatory subunit 1 (alpha) (pik3r1),
XM_021602281.2	actin-related protein 2/3 complex subunit 3-B (LOC110523522), mRNA
XM_021602283.2	unc-51 like autophagy activating kinase 1 (ulk1b),
XM_021602355.2	structural maintenance of chromosomes 5 (smc5), mRNA
XM_021602376.2	zinc finger MYND domain-containing protein 19 (LOC110523572),
XM_021602390.2	WW domain-binding protein 1 (LOC110523578),
XM_021602391.2	VIP36-like protein (LOC110523579),
XM_021602422.2	T-box transcription factor 5a (tbx5a), mRNA
XM_021602455.2	endoplasmic reticulum chaperone BiP (LOC110523600), mRNA
XM_021602464.2	adenylate kinase isoenzyme 1 (LOC110523607), mRNA
XM_021602487.2	ATP-dependent RNA helicase DQX1 (LOC110523620),
XM_021602501.2	cyclic nucleotide-gated cation channel beta-1 (LOC110523630), mRNA
XM_021602652.2	proliferating cell nuclear antigen (LOC110523713), mRNA
XM_021602697.2	synaptic vesicle 2-related protein (LOC110523736),
XM_021602711.2	parvin, alpha a (parvaa),
XM_021602716.2	calcium-binding protein 7 (LOC110523748), mRNA
XM_021602807.2	malignant fibrous histiocytoma amplified sequence 1 (mfhas1), mRNA
XM_021602865.2	protein phosphatase 3, catalytic subunit, gamma isozyme, b (ppp3ccb),
XM_021602870.2	exportin-7 (LOC110523821),
XM_021602905.2	huntingtin-interacting protein 1-related protein (LOC110523846), mRNA
XM_021602934.2	enolase-phosphatase E1 (LOC110523860), mRNA
XM_021603012.2	synaptotagmin-9 (LOC110523892), mRNA
XM_021603037.2	adenomatous polyposis coli protein (LOC110523905),
XM_021603039.2	spondin-1 (LOC110523903),
XM_021603046.2	hippocampus abundant transcript 1 protein (LOC110523908),
XM_021603052.2	nucleoredoxin like 2 (nxnl2), mRNA
XM_021603064.2	proline-serine-threonine phosphatase-interacting protein 2 (LOC110523916),
XM_021603091.2	spermatid perinuclear RNA-binding protein (LOC110523936),
XM_021603113.2	notch-regulated ankyrin repeat-containing protein A (LOC110523950), mRNA
XM_021603156.2	NOP14 nucleolar protein homolog (yeast) (nop14),
XM_021603252.2	kinesin family member 14 (kif14),
XM_021603335.2	uncharacterized LOC110524039 (LOC110524039),
XM_021603384.2	FYVE and coiled-coil domain-containing protein 1 (LOC110524072),
XM_021603418.2	ELAV-like protein 1 (LOC110524091),
XM_021603466.2	APC regulator of WNT signaling pathway 2 (apc2), mRNA
XM_021603487.2	PWWP domain-containing DNA repair factor 3B (LOC110524131),
XM_021603491.2	arrestin domain-containing protein 2 (LOC110524135),
XM_021603530.2	kelch-like protein 26 (LOC110524149),
XM_021603550.2	ankyrin repeat domain-containing protein 27 (LOC110524160),
XM_021603585.2	unconventional myosin-IXb (LOC110524184),
XM_021603604.2	RPGRIP1 like (rpgrip1l),
XM_021603661.2	40S ribosomal protein S27-like (LOC110524214),
XM_021603710.2	protein strawberry notch homolog 2 (LOC110524243),
XM_021603756.2	serine/threonine-protein kinase STK11 (LOC110524266), mRNA
XM_021603788.2	elongation factor 2 (LOC110524284),
XM_021603840.2	single stranded DNA binding protein 4 (ssbp4),
XM_021603860.2	insulin gene enhancer protein ISL-2 (LOC110524323),
XM_021603861.2	mesoderm induction early response protein 2 (LOC110524324), mRNA
XM_021603863.2	phospholipid phosphatase 2 (LOC110524325),
XM_021603875.2	C2 calcium-dependent domain-containing protein 4C-like (LOC110524332), mRNA
XM_021603895.2	semaphorin-4E (LOC110524339),
XM_021603923.2	collagen beta(1-O)galactosyltransferase 2 (colgalt2), mRNA
XM_021603953.2	acyl-CoA synthetase bubblegum family member 2 (acsbg2),
XM_021603969.2	casein kinase 1, gamma 2b (csnk1g2b),
XM_021603978.2	oxysterol binding protein-like 1A (osbpl1a),
XM_021604003.2	glypican-1 (LOC110524403), mRNA
XM_021604011.2	leucine rich repeat containing 40 (lrrc40),
XM_021604054.2	oxysterol-binding protein-related protein 9 (LOC110524436),
XM_021604059.2	alpha-1,3-mannosyl-glycoprotein 4-beta-N-acetylglucosaminyltransferase C-like (LOC110524434), mRNA
XM_021604083.2	LIM/homeobox protein Lhx4-like (LOC110524446),
XM_021604114.2	kinesin-like protein KIF21A (LOC110524456),
XM_021604127.2	F-box-like/WD repeat-containing protein TBL1XR1 (LOC110524463),
XM_021604203.2	Ral GEF with PH domain and SH3 binding motif 2 (ralgps2),
XM_021604267.2	NIMA-related kinase 1 (nek1),
XM_021604374.2	serine/threonine-protein kinase Kist (LOC110524576), mRNA
XM_021604383.2	BMP/retinoic acid-inducible neural-specific protein 3 (LOC110524582), mRNA
XM_021604393.2	regulator of G-protein signaling 21 (LOC110524588), mRNA
XM_021604438.2	uncharacterized protein LOC553564 homolog (zgc:109982), mRNA
XM_021604482.2	desmocollin-2 (LOC110524638),
XM_021604573.2	syntaxin binding protein 3 (stxbp3), mRNA
XM_021604580.2	dynamin-1-like protein (LOC110524698),
XM_021604584.2	synapse defective 1, Rho GTPase, homolog 2 (C. elegans) (syde2),
XM_021604587.2	UPF0690 protein C1orf52 homolog (LOC110524711), mRNA
XM_021604629.2	cip1-interacting zinc finger protein (LOC110524741),
XM_021604734.2	CCR4-NOT transcription complex subunit 4 (LOC110524813),
XM_021604844.2	L-lactate dehydrogenase B-A chain (LOC110524881),
XM_021604911.2	CUGBP Elav-like family member 2 (LOC110524948),
XM_021604974.2	uncharacterized LOC110525013 (LOC110525013), mRNA
XM_021604979.2	coiled-coil domain-containing protein 74A (LOC110525019),
XM_021604987.2	fatty acid binding protein 1-B.1-like (LOC110525028), mRNA
XM_021604988.2	fatty acid binding protein 1-B.1-like (LOC110525029), mRNA
XM_021605162.2	membrane-associated guanylate kinase, WW and PDZ domain-containing protein 2 (LOC110525190),
XM_021605186.2	kinetochore protein NDC80 homolog (LOC110525222), mRNA
XM_021605187.2	kinetochore protein NDC80 homolog (LOC110525223), mRNA
XM_021605277.2	G kinase anchoring protein 1 (gkap1),
XM_021605280.2	lysM and putative peptidoglycan-binding domain-containing protein 3 (LOC110525280),
XM_021605316.2	arrestin domain-containing protein 3 (LOC110525306),
XM_021605319.2	protein kish-A (LOC110525308), mRNA
XM_021605336.2	retinoic acid receptor RXR-alpha-B (LOC110525318),
XM_021605345.2	serine/threonine kinase-like domain-containing protein STKLD1 (LOC110525323),
XM_021605355.2	PHD finger protein 19 (phf19), mRNA
XM_021605362.2	mediator complex subunit 27 (med27),
XM_021605365.2	zinc finger protein 41 (LOC110525337),
XM_021605367.2	coiled-coil domain containing 180 (ccdc180), mRNA
XM_021605386.2	acetyl-CoA carboxylase 2 (LOC110525352),
XM_021605394.2	ubiquitin-protein ligase E3B (LOC110525357), mRNA
XM_021605420.2	activating molecule in BECN1-regulated autophagy protein 1 (LOC110525355),
XM_021605431.2	protein fem-1 homolog B (LOC110525376),
XM_021605449.2	guanine nucleotide-binding protein subunit alpha-14-like (LOC110525385), mRNA
XM_021605455.2	ubiquitin-associated protein 2 (LOC110525392),
XM_021605462.2	ubiquitin-conjugating enzyme E2 R2 (LOC110525393), mRNA
XM_021605485.2	cell surface hyaluronidase (LOC110525412),
XM_021605496.2	GDNF family receptor alpha-2 (LOC110525417), mRNA
XM_021605549.2	MALT paracaspase 1 (malt1),
XM_021605559.2	zinc finger protein 462 (LOC110525445),
XM_021605585.2	probable G-protein coupled receptor 21 (LOC110525458), mRNA
XM_021605596.2	peptidase, mitochondrial processing subunit alpha (pmpca), mRNA
XM_021605615.2	cellular communication network factor 1, like 2 (ccn1l2), mRNA
XM_021605656.2	serine/threonine-protein kinase N2 (LOC110525501),
XM_021605719.2	protein phosphatase PTC7 homolog (LOC110525530),
XM_021605722.2	ubiquitin-conjugating enzyme E2 G1 (LOC110525533), mRNA
XM_021605737.2	RING finger protein 10 (LOC110525541), mRNA
XM_021605764.2	malectin (LOC110525553),
XM_021605768.2	aspartate beta-hydroxylase domain-containing protein 2 (LOC110525555),
XM_021605789.2	rasGAP-activating-like protein 1 (LOC110525573), mRNA
XM_021605790.2	deltex 1, E3 ubiquitin ligase (dtx1),
XM_021605809.2	E1A binding protein p400 (ep400),
XM_021605837.2	frizzled-10 (LOC110525589), mRNA
XM_021605900.2	dihydropyrimidinase like 2a (dpysl2a), mRNA
XM_021605910.2	dedicator of cytokinesis protein 5 (LOC110525627),
XM_021605921.2	beta-centractin (LOC110525631),
XM_021605939.2	ectonucleoside triphosphate diphosphohydrolase 4 (LOC110525636),
XM_021605968.2	bone morphogenetic protein 1 (LOC110525648),
XM_021605984.2	rab11 family-interacting protein 2 (LOC110525658),
XM_021605998.2	inositol polyphosphate-5-phosphatase A (LOC110525665),
XM_021606021.2	transcriptional activator MN1 (LOC110525678),
XM_021606028.2	rabphilin-3A (LOC110525685),
XM_021606060.2	arginine/serine-rich coiled-coil protein 2 (LOC110525697),
XM_021606081.2	S-adenosylmethionine synthase (LOC110525708), mRNA
XM_021606093.2	transcobalamin-2 (LOC110525715), mRNA
XM_021606107.2	GAS2-like protein 2B (LOC110525723),
XM_021606161.2	ATPase MORC2A (LOC110525752),
XM_021606180.2	activin receptor type-1C (si:ch211-113d22.2), mRNA
XM_021606199.2	solute carrier family 14 member 2 (slc14a2),
XM_021606215.2	protein unc-45 homolog B (LOC110525787),
XM_021606227.2	proteinase-activated receptor 3 (LOC110525797), mRNA
XM_021606240.2	septin-5 (LOC110525803),
XM_021606304.2	transmembrane protein 72 (tmem72),
XM_021606323.2	cell division cycle-associated protein 2 (LOC110525857),
XM_021606338.2	max dimerization protein 1 (LOC110525866), mRNA
XM_021606340.2	phosphatidate cytidylyltransferase 2 (LOC110525868), mRNA
XM_021606341.2	rho GTPase-activating protein 25 (LOC110525869), mRNA
XM_021606344.2	erlin-2 (LOC110525872),
XM_021606349.2	excision repair cross-complementation group 6 (ercc6),
XM_021606357.2	transmembrane protein 150A (LOC110525877),
XM_021606364.2	caspase-3 (LOC110525880),
XM_021606367.2	ATP-binding cassette, sub-family B (MDR/TAP), member 9 (abcb9), mRNA
XM_021606410.2	tenascin (LOC110525909),
XM_021606450.2	rapamycin-insensitive companion of mTOR (LOC110525929),
XM_021606485.2	fatty acid binding protein 1-B.1-like (LOC110525954), mRNA
XM_021606524.2	growth hormone receptor a (ghra), mRNA
XM_021606544.2	protein Niban 2 (LOC110525990), mRNA
XM_021606569.2	kelch-like protein 20 (LOC110525998), mRNA
XM_021606578.2	proline dehydrogenase (oxidase) 1b (prodhb),
XM_021606590.2	calcineurin B homologous protein 3 (LOC110526012), mRNA
XM_021606592.2	cytosolic arginine sensor for mTORC1 subunit 1 (LOC110526015), mRNA
XM_021606606.2	serine/arginine repetitive matrix protein 4 (LOC110526025), mRNA
XM_021606760.2	phosphatidylinositol 3-kinase regulatory subunit alpha (LOC110526129), mRNA
XM_021606773.2	zinc finger protein 608 (znf608),
XM_021606777.2	PR domain containing 6 (prdm6),
XM_021606810.2	src substrate cortactin (LOC110526157),
XM_021606855.2	CD151 antigen (LOC110526177), mRNA
XM_021606946.2	activating molecule in BECN1-regulated autophagy protein 1 (LOC110526195),
XM_021606975.2	protein FAM83H (LOC110526206),
XM_021606998.2	proteasome 26S subunit, ATPase 3 (psmc3),
XM_021607017.2	two pore calcium channel protein 2 (LOC110526229),
XM_021607034.2	NAD-dependent protein deacetylase sirtuin-1 (LOC110526236), mRNA
XM_021607051.2	dpy-19 like C-mannosyltransferase 3 (LOC110526249),
XM_021607055.2	zinc finger protein 507 (LOC110526251), mRNA
XM_021607083.2	T-cell immunomodulatory protein (LOC110526271),
XM_021607231.2	cholinergic receptor, nicotinic, alpha 5 (chrna5),
XM_021607274.2	inositol 1,4,5-triphosphate receptor associated 1 (LOC110526367),
XM_021607303.2	F-actin-monooxygenase MICAL2 (LOC110526379),
XM_021607325.2	synaptic vesicle membrane protein VAT-1 homolog-like (LOC110526383), mRNA
XM_021607328.2	polycystic kidney disease 1 like 2a (pkd1l2a),
XM_021607357.2	PH domain leucine-rich repeat-containing protein phosphatase 2 (LOC110526404), mRNA
XM_021607400.2	cell cycle progression protein 1 (LOC110526427),
XM_021607418.2	probable ribosome biogenesis protein RLP24 (LOC110526432), mRNA
XM_021607420.2	conserved oligomeric Golgi complex subunit 4 (LOC110526434), mRNA
XM_021607424.2	transcriptional repressor CTCF (LOC110526438), mRNA
XM_021607497.2	chromodomain Y-like protein 2 (LOC110526488), mRNA
XM_021607508.2	synaptotagmin IXa (syt9a), mRNA
XM_021607527.2	AP-2 complex subunit alpha-2 (LOC110526506),
XM_021607596.2	vitamin D 25-hydroxylase (LOC110526546), mRNA
XM_021607685.2	Wilms tumor protein 1-interacting protein homolog (LOC110526587), mRNA
XM_021607705.2	chromodomain helicase DNA binding protein 9 (chd9),
XM_021607746.2	nuclear factor of activated T cells 3a (nfatc3a),
XM_021607763.2	cdc42 effector protein 3 (LOC110526628),
XM_021607807.2	microfibrillar-associated protein 1 (LOC110526668), mRNA
XM_021607904.2	B cell linker (blnk),
XM_021608058.2	vertebrate ancient opsin (LOC110526867), mRNA
XM_021608082.2	fatty acid binding protein 1-B.1-like (LOC110526900), mRNA
XM_021608251.2	troponin I type 1b (skeletal, slow) (tnni1b),
XM_021608300.2	potassium voltage-gated channel subfamily G member 3 (LOC110527154), mRNA
XM_021608321.2	uncharacterized LOC110527184 (LOC110527184),
XM_021608334.2	adhesion G-protein coupled receptor G7 (LOC110527192),
XM_021608363.2	protein kinase domain containing, cytoplasmic a (pkdcca), mRNA
XM_021608381.2	carboxypeptidase O (LOC110527217), mRNA
XM_021608387.2	transient receptor potential cation channel subfamily V member 5 (LOC110527220),
XM_021608408.2	zinc finger, SWIM-type containing 2 (zswim2), mRNA
XM_021608459.2	protein quaking (LOC110527278),
XM_021608542.2	T-cell surface antigen CD2-like (LOC110527332), mRNA
XM_021608544.2	sodium/myo-inositol cotransporter (LOC110527335), mRNA
XM_021608550.2	probable ubiquitin carboxyl-terminal hydrolase FAF-X (LOC110527339),
XM_021608674.2	male-enhanced antigen 1 (mea1),
XM_021608727.2	zinc finger protein 318 (znf318),
XM_021608765.2	cullin-9 (LOC110527477),
XM_021608780.2	transmembrane protein 198-B (LOC110527485),
XM_021608825.2	matrix-remodelling associated 5a (mxra5a), mRNA
XM_021608878.2	SH3 domain-binding protein 4-A (LOC110527535),
XM_021608880.2	ADP-ribosylation factor-like protein 4C (LOC110527536), mRNA
XM_021608902.2	intersectin 1 (SH3 domain protein) (itsn1),
XM_021608919.2	uncharacterized LOC110527556 (LOC110527556), mRNA
XM_021608943.2	ATP-binding cassette, sub-family B (MDR/TAP), member 6a (abcb6a),
XM_021608970.2	N-6 adenine-specific DNA methyltransferase 1 (n6amt1),
XM_021609005.2	nuclear factor erythroid 2-related factor 2 (LOC110527610),
XM_021609015.2	zinc finger protein OZF (LOC110527617), mRNA
XM_021609024.2	zinc finger protein 501-like (LOC110527622), mRNA
XM_021609045.2	zinc finger protein 2 homolog (LOC110527639),
XM_021609062.2	transcriptional regulator Myc-2 (LOC110527649), mRNA
XM_021609065.2	cytochrome c1, heme protein, mitochondrial (LOC110527651), mRNA
XM_021609089.2	CMP-N-acetylneuraminate-beta-galactosamide-alpha-2,3-sialyltransferase 2 (LOC110527664),
XM_021609100.2	syndecan 4 (sdc4), mRNA
XM_021609163.2	cytidine deaminase (LOC110527709), mRNA
XM_021609209.2	synaptotagmin-2 (LOC110527738),
XM_021609249.2	adenosine receptor A1-like (LOC110527752), mRNA
XM_021609256.2	tetraspanin 2a (tspan2a), mRNA
XM_021609266.2	protein phosphatase, Mg2+/Mn2+ dependent, 1J (ppm1j), mRNA
XM_021609268.2	Mov10 RISC complex RNA helicase a (mov10a),
XM_021609282.2	leiomodin-1 (LOC110527777), mRNA
XM_021609313.2	ephrin type-A receptor 2 (LOC110527798),
XM_021609354.2	PR domain containing 2, with ZNF domain b (prdm2b), mRNA
XM_021609355.2	forkhead box protein J3 (LOC110527824), mRNA
XM_021609398.2	protein FAM72A (LOC110527846), mRNA
XM_021609424.2	transcription factor HES-5-like (LOC110527858), mRNA
XM_021609428.2	band 4.1-like protein 1 (LOC110527864),
XM_021609446.2	PDZ domain containing RING finger 3b (pdzrn3b),
XM_021609459.2	2-epi-5-epi-valiolone synthase (LOC110527877), mRNA
XM_021609470.2	basic helix-loop-helix family, member e40 (bhlhe40), mRNA
XM_021609481.2	metabotropic glutamate receptor 6 (LOC110527890), mRNA
XM_021609498.2	host cell factor 1 (LOC110527899),
XM_021609555.2	LSM family member 14B (lsm14b),
XM_021609558.2	dysbindin (LOC110527928),
XM_021609575.2	mitochondrial intermembrane space import and assembly protein 40 (LOC110527940),
XM_021609577.2	MAP kinase-activated protein kinase 2 (LOC110527941),
XM_021609580.2	6-phosphofructo-2-kinase/fructose-2,6-bisphosphatase 4 (LOC110527942),
XM_021609591.2	GATA-binding factor 2 (LOC110527950),
XM_021609638.2	coiled-coil domain-containing protein 3 (LOC110527978),
XM_021609701.2	hematopoietic progenitor cell antigen CD34 (LOC101268938),
XM_021609705.2	kinesin family member 17 (kif17),
XM_021609730.2	eukaryotic translation initiation factor 4 gamma 3 (LOC110527996),
XM_021609765.2	immunoglobulin superfamily member 21 (LOC110528004),
XM_021609792.2	intermediate filament family orphan 2 (LOC110528018),
XM_021609801.2	ERBB receptor feedback inhibitor 1 (LOC110528023), mRNA
XM_021609819.2	PHD finger protein 13 (phf13),
XM_021609821.2	F-box protein 2 (fbxo2), mRNA
XM_021609845.2	prolyl 3-hydroxylase 1 (LOC110528058),
XM_021609900.2	guanine nucleotide-binding protein G(i) subunit alpha (LOC110528093), mRNA
XM_021609929.2	G protein-coupled receptor 84 (gpr84), mRNA
XM_021609934.2	beta-1,4-N-acetyl-galactosaminyl transferase 1b (b4galnt1b),
XM_021609951.2	vasopressin V2 receptor-like (LOC110528128), mRNA
XM_021610038.2	inositol 1,4,5-trisphosphate receptor type 1 (LOC110528182),
XM_021610058.2	calcium binding and coiled-coil domain 1b (calcoco1b),
XM_021610085.2	25-hydroxyvitamin D-1 alpha hydroxylase, mitochondrial (LOC110528221), mRNA
XM_021610107.2	SAP domain-containing ribonucleoprotein (LOC110528232),
XM_021610137.2	aminopeptidase like 1 (npepl1), mRNA
XM_021610146.2	NADH-cytochrome b5 reductase 3 (LOC110528250), mRNA
XM_021610198.2	MAF1 homolog, negative regulator of RNA polymerase III a (maf1a),
XM_021610204.2	chromosome 7 C20orf96 homolog (c7h20orf96),
XM_021610206.2	GTP-binding protein REM 1 (LOC110528274),
XM_021610311.2	solute carrier family 6 member 22, tandem duplicate 2 (slc6a22.2), mRNA
XM_021610357.2	probable G-protein coupled receptor (LOC110528347), mRNA
XM_021610363.2	solute carrier family 6 member 14 (slc6a14), mRNA
XM_021610441.2	synaptophysin-like protein 1 (LOC110528399),
XM_021610448.2	F-box only protein 42 (LOC110528405),
XM_021610465.2	cytokine-inducible SH2-containing protein (LOC110528417), mRNA
XM_021610481.2	zinc finger, SWIM-type containing 8 (zswim8),
XM_021610529.2	ubiquitin-conjugating enzyme E2 R2 (LOC110528455),
XM_021610558.2	D(1B) dopamine receptor-like (LOC110528467), mRNA
XM_021610645.2	helicase with zinc finger 2a (helz2a),
XM_021610683.2	deoxynucleotidyltransferase terminal-interacting protein 1 (LOC110528560), mRNA
XM_021610696.2	1,25-dihydroxyvitamin D(3) 24-hydroxylase, mitochondrial (LOC100136661), mRNA
XM_021610760.2	dystroglycan 1 (dag1),
XM_021610771.2	ubiquitin-conjugating enzyme E2, J2 (UBC6 homolog, yeast) (ube2j2), mRNA
XM_021611239.2	guanylate kinase-like (LOC118936258),
XM_021611414.2	synapse differentiation-inducing gene protein 1-like (LOC110529295), mRNA
XM_021611444.2	chromosome 1 C10orf90 homolog (c1h10orf90), mRNA
XM_021611467.2	photoreceptor outer segment membrane glycoprotein 2-like (LOC110529336), mRNA
XM_021611522.2	apolipoprotein B-100-like (LOC110529381), mRNA
XM_021611581.2	transport and Golgi organization protein 1 homolog (LOC110529424),
XM_021611610.2	probable E3 ubiquitin-protein ligase RNF144A-A (LOC110529438),
XM_021611613.2	carbohydrate sulfotransferase 15 (LOC110529439),
XM_021611625.2	AT-rich interactive domain-containing protein 1B (LOC110529452),
XM_021611638.2	uncharacterized LOC110529460 (LOC110529460),
XM_021611654.2	cell cycle control protein 50A (LOC110529472), mRNA
XM_021611657.2	sentrin-specific protease 6 (LOC110529475),
XM_021611661.2	5-hydroxytryptamine receptor 1D-like (LOC110529477), mRNA
XM_021611723.2	5-hydroxytryptamine receptor 1E-like (LOC110529488), mRNA
XM_021611737.2	ubiquitin-conjugating enzyme E2 J1 (LOC110529501),
XM_021611749.2	CASP8-associated protein 2 (LOC110529505),
XM_021611752.2	mitogen-activated protein kinase kinase kinase 7 (LOC110529509),
XM_021611757.2	NADH dehydrogenase [ubiquinone] 1 alpha subcomplex assembly factor 4 (LOC110529513), mRNA
XM_021611764.2	wings apart-like protein homolog (LOC110529516),
XM_021611777.2	ribosome production factor 2 homolog (LOC110529527), mRNA
XM_021611785.2	ribonuclease ZC3H12A (LOC110529532),
XM_021611789.2	glycoprotein integral membrane protein 1 (LOC110529536),
XM_021611802.2	trace amine-associated receptor 13c-like (LOC110529545), mRNA
XM_021611924.2	centrosomal protein of 85 kDa-like (LOC110529585),
XM_021611952.2	cation-independent mannose-6-phosphate receptor (LOC110529599),
XM_021611980.2	taxilin beta a (txlnba),
XM_021611982.2	neuromedin B receptor (nmbr), mRNA
XM_021611984.2	gap junction protein epsilon 1 (gje1),
XM_021611995.2	adenosine deaminase tRNA specific 2 (adat2),
XM_021612001.2	activating transcription factor 3 (atf3), mRNA
XM_021612022.2	protein stum homolog (LOC110529640),
XM_021612033.2	zinc finger protein 512 (znf512),
XM_021612075.2	leucine-rich repeat-containing protein 15-like (LOC110529661),
XM_021612082.2	patched domain-containing protein 1 (LOC110529664), mRNA
XM_021612103.2	meprin A subunit alpha-like (LOC110529673), mRNA
XM_021612105.2	ryanodine receptor 2 (LOC110529657),
XM_021612107.2	alpha-1,6-mannosyl-glycoprotein 2-beta-N-acetylglucosaminyltransferase (LOC110529676), mRNA
XM_021612127.2	centrosomal protein of 170 kDa protein B (LOC110529689),
XM_021612169.2	disheveled-associated activator of morphogenesis 1 (LOC110529712),
XM_021612175.2	potassium channel subfamily K member 1 (LOC110529714), mRNA
XM_021612187.2	protein phosphatase 1, regulatory subunit 13Bb (ppp1r13bb),
XM_021612195.2	BRF1 RNA polymerase III transcription initiation factor subunit b (brf1b),
XM_021612217.2	inositol-tetrakisphosphate 1-kinase a (itpk1a),
XM_021612229.2	protein sel-1 homolog 1 (LOC110529750),
XM_021612277.2	potassium channel subfamily K member 13 (LOC110529765), mRNA
XM_021612298.2	uncharacterized protein LOC563117 homolog (si:dkey-174m14.3),
XM_021612326.2	uncharacterized protein C14orf132 (LOC110529793),
XM_021612345.2	cytospin-A (LOC110529806),
XM_021612410.2	F-box only protein 16 (LOC110529832), mRNA
XM_021612441.2	WD repeat-containing protein 20 (LOC110529846), mRNA
XM_021612442.2	serine/threonine-protein phosphatase 2A 56 kDa regulatory subunit gamma isoform (LOC110529847),
XM_021612500.2	serine/threonine-protein kinase PAK 5 (LOC110529869),
XM_021612520.2	GDNF-inducible zinc finger protein 1 (gzf1), mRNA
XM_021612566.2	CD164 molecule, sialomucin (cd164),
XM_021612572.2	forkhead box protein O3 (LOC110529912), mRNA
XM_021612600.2	EFR3 homolog A (S. cerevisiae) (efr3a),
XM_021612606.2	brain abundant, membrane attached signal protein 1 (basp1), mRNA
XM_021612617.2	ependymin related 1 (epdr1),
XM_021612635.2	caveolae associated protein 4a (cavin4a), mRNA
XM_021612639.2	cytochrome P450 26A1-like (LOC110529949), mRNA
XM_021612668.2	chromodomain Y-like protein (LOC110529969),
XM_021612672.2	polycomb complex protein BMI-1-B (LOC110529973),
XM_021612676.2	anion exchange protein 2 (LOC110529974),
XM_021612732.2	tyrosine kinase, non-receptor, 2b (tnk2b),
XM_021612736.2	tetraspanin-14 (LOC110529992),
XM_021612739.2	WW domain-containing adapter protein with coiled-coil (LOC110529994),
XM_021612744.2	amyloid beta A4 precursor protein-binding family B member 1-interacting protein (LOC110529997), mRNA
XM_021612833.2	calcium-activated potassium channel subunit beta-2 (LOC110530053), mRNA
XM_021612834.2	F-box-like/WD repeat-containing protein TBL1XR1 (LOC110530054),
XM_021612845.2	eukaryotic translation initiation factor 4A, isoform 2 (eif4a2), mRNA
XM_021612863.2	B-cell lymphoma 6 protein (LOC110530070), mRNA
XM_021612924.2	diencephalon/mesencephalon homeobox protein 1-A (LOC110530108),
XM_021612953.2	cofactor required for Sp1 transcriptional activation, subunit 7 (crsp7),
XM_021613057.2	uncharacterized LOC110530189 (LOC110530189),
XM_021613081.2	cytochrome P450 7A1 (LOC110530204), mRNA
XM_021613118.2	period circadian protein homolog 2 (LOC110530223),
XM_021613123.2	integral membrane protein 2C (LOC110530227), mRNA
XM_021613135.2	integrin beta-1 (LOC110530238),
XM_021613150.2	cAMP-responsive element modulator (LOC110530248),
XM_021613164.2	presequence protease, mitochondrial (LOC110530254),
XM_021613170.2	WD repeat-containing protein 37 (LOC110530257),
XM_021613179.2	extended synaptotagmin-2 (LOC110530264),
XM_021613228.2	kelch-like protein 20 (LOC110530305),
XM_021613247.2	serine/threonine-protein kinase PLK3 (LOC110530313), mRNA
XM_021613287.2	zinc finger, SWIM-type containing 5 (zswim5),
XM_021613292.2	uroporphyrinogen decarboxylase (LOC110530331), mRNA
XM_021613306.2	uncharacterized LOC110530338 (LOC110530338),
XM_021613319.2	cadherin 6 (cdh6),
XM_021613395.2	solute carrier family 12 member 7 (LOC110530391),
XM_021613483.2	tubulin beta chain (LOC110530425),
XM_021613489.2	phosphatase and actin regulator 1 (LOC110530432),
XM_021613499.2	receptor-interacting serine/threonine-protein kinase 1 (LOC110530438),
XM_021613514.2	WRN helicase interacting protein 1 (wrnip1), mRNA
XM_021613563.2	GTP-binding protein SAR1b (LOC110530473), mRNA
XM_021613613.2	wingless-type MMTV integration site family, member 9A (wnt9a), mRNA
XM_021613688.2	myocilin (LOC110530527), mRNA
XM_021613703.2	cytochrome P450 2J2 (LOC110530539),
XM_021613749.2	nectin-4 (LOC110530562),
XM_021613760.2	peroxisomal biogenesis factor 19 (LOC110530569), mRNA
XM_021613773.2	uncharacterized LOC110530582 (LOC110530582),
XM_021613790.2	zinc finger protein 37 homolog (LOC110530590),
XM_021613808.2	matrix metalloproteinase-14 (LOC110530599), mRNA
XM_021613822.2	RING finger protein 212B (LOC110530610),
XM_021613830.2	protein arginine N-methyltransferase 5 (LOC110530616),
XM_021613832.2	proteasome 20S subunit beta 5 (psmb5), mRNA
XM_021613904.2	WASH complex subunit 2 (LOC110530670),
XM_021613909.2	uncharacterized LOC110530672 (LOC110530672), mRNA
XM_021613999.2	probable G-protein coupled receptor 148 (LOC110530746), mRNA
XM_021614020.2	type I phosphatidylinositol 4,5-bisphosphate 4-phosphatase-A (LOC110530761),
XM_021614100.2	transmembrane protein 59 (tmem59), mRNA
XM_021614116.2	kelch-like family member 40a (klhl40a),
XM_021614226.2	S-adenosylmethionine synthase (LOC110530927), mRNA
XM_021614251.2	peroxiredoxin-like 2A (LOC110530965),
XM_021614413.2	stress-induced-phosphoprotein 1 (LOC110531174),
XM_021614416.2	coiled-coil domain-containing protein 114 (LOC110531181), mRNA
XM_021614670.2	histidine N-acetyltransferase (LOC110531460), mRNA
XM_021614780.2	protein mono-ADP-ribosyltransferase PARP14 (LOC110531552),
XM_021614793.2	protein mono-ADP-ribosyltransferase PARP14 (LOC110531554),
XM_021614854.2	splicing factor 3B subunit 2 (LOC110531585),
XM_021614970.2	erythropoietin a (LOC110531655),
XM_021615028.2	uncharacterized LOC110531700 (LOC110531700), mRNA
XM_021615075.2	adhesion G protein-coupled receptor L3 (LOC110531730),
XM_021615089.2	leucine rich adaptor protein 1-like (LOC110531734), mRNA
XM_021615138.2	synaptopodin-2 (LOC110531746), mRNA
XM_021615159.2	zinc finger protein 501 (LOC110531760), mRNA
XM_021615242.2	activated CDC42 kinase 1 (LOC110531811), partial mRNA
XM_021615292.2	ubiquitin thioesterase OTUB1 (LOC110531843), mRNA
XM_021615306.2	mitogen-activated protein kinase kinase kinase kinase 2 (LOC110531850),
XM_021615318.2	uncharacterized LOC110531855 (LOC110531855),
XM_021615339.2	calcium/calmodulin-dependent protein kinase (CaM kinase) II delta 1 (camk2d1),
XM_021615371.2	protocadherin-7 (LOC110531892),
XM_021615392.2	zinc finger protein OZF-like (LOC110531915), mRNA
XM_021615393.2	zinc finger protein 664 (LOC110531916), mRNA
XM_021615449.2	asparagine-rich zinc finger protein AZF1 (si:dkey-7l6.3), mRNA
XM_021615501.1	14-3-3 protein beta/alpha-2-like (LOC110531955), mRNA
XM_021615510.2	uncharacterized LOC110531965 (LOC110531965), mRNA
XM_021615518.2	putative UDP-GlcNAc:betaGal beta-1,3-N-acetylglucosaminyltransferase LOC100288842 (LOC110531971),
XM_021615521.2	furin (LOC110531970), mRNA
XM_021615529.2	protein disulfide isomerase Creld1 (LOC110531977),
XM_021615539.2	androgen dependent TFPI regulating protein 1 (adtrp1),
XM_021615543.2	fibulin-1 (LOC110531988),
XM_021615559.2	synapsin-2 (LOC110531996), mRNA
XM_021615563.2	sodium- and chloride-dependent GABA transporter 1 (LOC110531998),
XM_021615618.2	adenylate cyclase 6a (adcy6a), mRNA
XM_021615658.2	charged multivesicular body protein 4c (LOC110532057), mRNA
XM_021615674.2	mRNA-decapping enzyme 1A (LOC110532066),
XM_021615690.2	uncharacterized LOC110532080 (LOC110532080), mRNA
XM_021615694.2	ariadne homolog 2 (Drosophila) (arih2), mRNA
XM_021615731.2	mitochondrial import inner membrane translocase subunit Tim8 A (LOC110532114),
XM_021615753.2	polyhomeotic-like protein 2 (LOC110532130),
XM_021615759.2	TPX2 microtubule nucleation factor (tpx2),
XM_021615767.2	myelin transcription factor 1a (myt1a),
XM_021615792.2	TBC1 domain family member 25 (LOC110532149),
XM_021615795.2	voltage-gated potassium channel subunit beta-2 (LOC110532151),
XM_021615803.2	ERBB receptor feedback inhibitor 1 (LOC110532154),
XM_021615839.2	procollagen-lysine, 2-oxoglutarate 5-dioxygenase 1a (plod1a),
XM_021615853.2	ral GTPase-activating protein subunit beta (LOC110532181),
XM_021615911.2	coiled-coil domain containing 30 (ccdc30),
XM_021615946.2	serine-aspartate repeat-containing protein I (LOC110532231),
XM_021615958.2	PPARGC1 and ESRR induced regulator, muscle 1 (perm1), mRNA
XM_021616006.2	laminin, beta 2 (laminin S) (lamb2),
XM_021616041.2	sulfatase 2b (sulf2b),
XM_021616045.2	rho GTPase-activating protein 39 (si:ch211-218g4.2),
XM_021616050.2	ndrg family member 3b (ndrg3b),
XM_021616056.2	src-like-adapter 2 (LOC110532294), mRNA
XM_021616065.2	serine/threonine-protein kinase SBK1 (si:dkey-8e10.3),
XM_021616121.2	calsyntenin 1 (clstn1),
XM_021616150.2	plasma membrane calcium-transporting ATPase 3 (LOC110532344),
XM_021616203.2	von Willebrand factor A domain containing 1 (vwa1),
XM_021616207.2	ATPase family AAA domain-containing protein 3 (LOC110532364), mRNA
XM_021616251.2	NAD kinase (LOC110532386),
XM_021616280.2	calcitonin gene-related peptide type 1 receptor (LOC110532403), mRNA
XM_021616282.2	zinc finger protein 341 (LOC110532405),
XM_021616304.2	complement receptor type 2 (LOC110532415), mRNA
XM_021616412.2	APEX nuclease (apurinic/apyrimidinic endonuclease) 2 (apex2), mRNA
XM_021616419.2	uncharacterized LOC110532475 (LOC110532475),
XM_021616442.2	PDZ domain-containing protein 4 (LOC110532488),
XM_021616486.2	DNA (cytosine-5)-methyltransferase 3A (LOC110532515),
XM_021616508.2	leiomodin-1 (LOC110532525),
XM_021616538.2	diacylglycerol kinase alpha (LOC110532550),
XM_021616587.2	protein tyrosine phosphatase non-receptor type 22 (ptpn22), mRNA
XM_021616589.2	tyrosine-protein kinase STYK1 (si:ch73-206d17.1),
XM_021616593.2	transmembrane protein 269 (tmem269),
XM_021616605.2	ATP-dependent RNA helicase DDX19A (LOC110532588),
XM_021616630.2	45 kDa calcium-binding protein (LOC110532595), mRNA
XM_021616667.2	teashirt homolog 2-like (LOC110532613),
XM_021616696.2	rab GDP dissociation inhibitor alpha (LOC110532629), mRNA
XM_021616712.2	fat storage-inducing transmembrane protein 2 (LOC110532638), mRNA
XM_021616756.2	homeobox protein Hox-C10a (LOC110532667),
XM_021616787.2	beta-1,4 N-acetylgalactosaminyltransferase 1 (LOC110532694),
XM_021616793.2	activin receptor type-1B (LOC110532699),
XM_021616804.2	neurogenic differentiation factor 4-like (LOC110532708), mRNA
XM_021616823.2	translocon-associated protein subunit delta (LOC110532719), mRNA
XM_021617183.2	mineralocorticoid receptor form B (mrb),
XM_021617198.2	odorant receptor 131-2-like (LOC110533104), mRNA
XM_021617325.2	transcriptional coactivator YAP1 (LOC110533247), mRNA
XM_021617344.2	GTPase IMAP family member 7 (LOC110533258), mRNA
XM_021617406.2	ankyrin repeat and FYVE domain containing 1 (ankfy1),
XM_021617409.2	neuferricin (LOC110533314), mRNA
XM_021617459.2	potassium channel tetramerization domain containing 16b (kctd16b), mRNA
XM_021617548.2	cyclin-J (LOC110533395),
XM_021617599.2	GRAM domain containing 1Ba (gramd1ba),
XM_021617624.2	NHL repeat-containing protein 3 (LOC110533429),
XM_021617660.2	glutamate receptor ionotropic, kainate 4 (LOC110533448),
XM_021617674.2	high affinity cGMP-specific 3',5'-cyclic phosphodiesterase 9A (LOC110533453),
XM_021617700.2	polymerase delta-interacting protein 2 (LOC110533467),
XM_021617703.2	adapter molecule crk (LOC110533469), mRNA
XM_021617725.2	remodeling and spacing factor 1 (LOC110533476),
XM_021617737.2	kaptin (actin binding protein) (kptn),
XM_021617753.2	exocyst complex component 3-like protein 2 (LOC110533490),
XM_021617815.2	fasciculation and elongation protein zeta-1 (LOC110533523),
XM_021617898.2	ATP-sensitive inward rectifier potassium channel 15 (LOC110533561),
XM_021617921.2	ORAI calcium release-activated calcium modulator 2 (orai2),
XM_021617965.2	phosphoglycerate kinase (LOC110533595), mRNA
XM_021618008.2	gem (nuclear organelle) associated protein 5 (gemin5),
XM_021618016.2	polypeptide N-acetylgalactosaminyltransferase 10 (LOC110533617),
XM_021618026.2	P2X purinoceptor 5 (LOC110533626),
XM_021618050.2	A-kinase anchor protein 10, mitochondrial (LOC110533640), mRNA
XM_021618061.2	ribosomal protein S6 kinase beta-1 (LOC110533646),
XM_021618068.2	activator of transcription and developmental regulator AUTS2 (LOC110533651),
XM_021618080.2	protein BTG3 (LOC110533653),
XM_021618087.2	autophagy-related protein 101 (LOC110533658), mRNA
XM_021618153.2	solute carrier family 13 member 5 (LOC110533696),
XM_021618160.2	flavin-containing monooxygenase FMO GS-OX4 (LOC110533700),
XM_021618186.2	brain-specific homeobox/POU domain protein 3-like (LOC110533718), mRNA
XM_021618193.2	solute carrier family 12 member 9 (LOC110533724),
XM_021618217.2	E3 ubiquitin-protein ligase RNF167 (LOC110533735),
XM_021618347.2	SH3 domain-binding glutamic acid-rich-like protein (LOC110533818),
XM_021618353.2	MICOS complex subunit MIC27 (LOC110533821), mRNA
XM_021618362.2	rho guanine nucleotide exchange factor 9 (LOC110533826),
XM_021618379.2	protein YIPF6 (LOC110533839), mRNA
XM_021618385.2	transmembrane protein FAM155B-like (LOC110533845),
XM_021618504.2	protocadherin beta-15 (LOC110533909), mRNA
XM_021618547.2	SKI family transcriptional corepressor 1b (skor1b),
XM_021618566.2	calmodulin-1 (LOC110533970),
XM_021618575.2	RRM1_2_CoAA_like domain-containing protein (zgc:77262),
XM_021618609.2	EH domain-containing protein 1 (LOC110533990), mRNA
XM_021618610.2	adenylosuccinate synthetase isozyme 2 (LOC110533991), mRNA
XM_021618621.2	ribosomal protein S6 kinase alpha-4 (LOC110534004),
XM_021618711.2	pleckstrin homology-like domain, family B, member 2a (phldb2a),
XM_021618728.2	RNA binding motif protein 11 (rbm11), mRNA
XM_021618793.2	serine/threonine-protein phosphatase 2B catalytic subunit alpha isoform (LOC110534116),
XM_021618800.2	pro-neuregulin-2, membrane-bound isoform (LOC110534120),
XM_021618894.2	macrophage colony-stimulating factor 1 receptor 1 (LOC110534179),
XM_021618899.2	homeobox protein CDX-1 (LOC110534181),
XM_021618900.2	amyloid-beta A4 precursor protein-binding family B member 3 (LOC110534182),
XM_021618916.2	rho GTPase-activating protein 24 (LOC110534197),
XM_021618919.2	CDC-like kinase 4b (clk4b),
XM_021618934.2	RAN guanine nucleotide release factor (rangrf), mRNA
XM_021618954.2	forkhead box protein O1-A (LOC110534227), mRNA
XM_021618972.2	F11 receptor, tandem duplicate 1 (f11r.1), mRNA
XM_021619008.2	ATP-binding cassette, sub-family G (WHITE), member 4a (abcg4a),
XM_021619027.2	dnaJ homolog subfamily A member 1 (LOC110534269),
XM_021619054.2	caspase 3, apoptosis-related cysteine peptidase a (casp3a), mRNA
XM_021619071.2	ubiquitin specific peptidase 53b (usp53b),
XM_021619110.2	dachsous cadherin-related 2 (dchs2), mRNA
XM_021619167.2	aryl hydrocarbon receptor interacting protein (aip),
XM_021619275.2	neuropeptide Y receptor type 2-like (LOC110534416), mRNA
XM_021619425.2	FRAS1-related extracellular matrix protein 2 (LOC110534535), mRNA
XM_021619427.2	SWI/SNF-related matrix-associated actin-dependent regulator of chromatin subfamily A member 5 (LOC110534538), mRNA
XM_021619480.2	sterile alpha motif domain-containing protein 9 (LOC110534571),
XM_021619530.2	oocyte zinc finger protein XlCOF7.1-like (LOC110534616),
XM_021619620.2	uncharacterized LOC110534690 (LOC110534690), mRNA
XM_021619839.2	alpha-2Db adrenergic receptor-like (LOC110534927), mRNA
XM_021619922.2	adhesion G-protein coupled receptor D2-like (LOC110535051),
XM_021620082.2	nexilin (LOC110535183),
XM_021620147.2	zinc finger and BTB domain-containing protein 14 (LOC110535256),
XM_021620207.2	protein kinase, DNA-activated, catalytic subunit (prkdc), mRNA
XM_021620403.2	tumor necrosis factor receptor superfamily, member 11a, NFKB activator (tnfrsf11a),
XM_021620421.2	APC membrane recruitment protein 2-like (LOC110535430), mRNA
XM_021620433.2	pyruvate dehydrogenase (acetyl-transferring) kinase isozyme 3, mitochondrial (LOC110535441), mRNA
XM_021620436.2	polymerase (DNA directed), alpha 1 (pola1), mRNA
XM_021620462.2	F-box protein 15 (fbxo15), mRNA
XM_021620510.2	tartrate-resistant acid phosphatase type 5 (LOC110535486),
XM_021620595.2	cyclin Y (ccny),
XM_021620606.2	integrin beta-1 (LOC110535543), mRNA
XM_021620617.2	junctional cadherin 5 associated a (jcada),
XM_021620643.2	inhibin beta A chain (LOC110535572), mRNA
XM_021620670.2	dnaJ homolog subfamily B member 6 (LOC110535590),
XM_021620682.2	RNA-binding protein 33 (LOC110535593),
XM_021620733.2	EMILIN-2 (LOC110535623),
XM_021620743.2	39S ribosomal protein L15, mitochondrial (LOC110535631), mRNA
XM_021620744.2	SRY-box transcription factor 17 (sox17), mRNA
XM_021620745.2	oxygen-regulated protein 1-like (LOC110535634), mRNA
XM_021620837.2	peptidyl-prolyl cis-trans isomerase C (LOC110535679),
XM_021620866.2	protein fem-1 homolog C (LOC110535691), mRNA
XM_021620930.2	myocyte enhancer factor 2cb (mef2cb),
XM_021620951.2	PHD finger protein 19 (LOC110535736),
XM_021620957.2	mediator of RNA polymerase II transcription subunit 27 (LOC110535739),
XM_021620976.2	apoptosis inducing factor mitochondria associated 3 (LOC110535749), mRNA
XM_021621045.2	forkhead box protein B2 (LOC110535785), mRNA
XM_021621067.2	ribonuclease P protein subunit p38 (LOC110535793),
XM_021621087.2	retinal dehydrogenase 1 (LOC110535799),
XM_021621109.2	GDNF family receptor alpha-2 (LOC110535809),
XM_021621158.2	SH2 domain-containing protein 3C (LOC110535839),
XM_021621184.2	FK506-binding protein 15 (LOC110535853),
XM_021621314.2	malectin (mlec),
XM_021621319.2	anaphase promoting complex subunit 5 (anapc5),
XM_021621334.2	restin homolog (LOC110535935),
XM_021621337.2	rasGAP-activating-like protein 1 (LOC110535942), mRNA
XM_021621367.2	transmembrane protein 132D-like (LOC110535954), mRNA
XM_021621384.2	angiopoietin-related protein 2 (LOC110535965), mRNA
XM_021621426.2	dedicator of cytokinesis protein 5 (LOC110535990),
XM_021621439.2	beta-centractin (LOC110535996), mRNA
XM_021621455.2	ectonucleoside triphosphate diphosphohydrolase 4 (entpd4),
XM_021621538.2	inositol polyphosphate-5-phosphatase A (LOC110536033),
XM_021621557.2	transcriptional activator MN1 (LOC110536046),
XM_021621602.2	chromosome 11 C12orf65 homolog (c11h12orf65), mRNA
XM_021621609.2	smoothelin b (smtnb),
XM_021621622.2	S-adenosylmethionine synthase (LOC110536081),
XM_021621631.2	transcobalamin-2 (LOC101268953), mRNA
XM_021621640.2	RAS-like, family 10, member A (rasl10a), mRNA
XM_021621652.2	V-type proton ATPase 116 kDa subunit a2 (LOC110536098), mRNA
XM_021621682.2	coronin-1C-A (LOC110536115), mRNA
XM_021621721.2	pleckstrin homology domain-containing family A member 2 (LOC110536138), mRNA
XM_021621770.2	DNA polymerase kappa (LOC110536169),
XM_021621917.2	protein phosphatase 1 regulatory subunit 35 (LOC110536241),
XM_021621936.2	phosphatidate cytidylyltransferase 2 (LOC110536254), mRNA
XM_021621937.2	cholesterol 25-hydroxylase-like protein (LOC110536255), mRNA
XM_021621963.2	ATP-binding cassette sub-family B member 9-like (LOC110536270), mRNA
XM_021622064.2	E3 ubiquitin-protein ligase RNF165 (LOC110536329),
XM_021622097.2	growth hormone receptor (LOC100135988),
XM_021622129.2	F-box only protein 21 (LOC110536376),
XM_021622134.2	calcineurin B homologous protein 3 (LOC110536377), mRNA
XM_021622160.2	transcriptional activator protein Pur-beta (LOC110536397), mRNA
XM_021622215.2	C-C motif chemokine 4 (LOC110536450), mRNA
XM_021622334.2	uncharacterized LOC110536571 (LOC110536571),
XM_021622434.2	uncharacterized LOC110536757 (LOC110536757),
XM_021622505.2	serine/threonine-protein kinase TNNI3K (LOC110536795),
XM_021622663.2	ubiquitin-conjugating enzyme E2S (ube2s), mRNA
XM_021622667.2	probable G-protein coupled receptor 21 (LOC110536985), mRNA
XM_021622673.2	MORN repeat-containing protein 5 (LOC110536991),
XM_021622708.2	phospholipid phosphatase 1a (plpp1a),
XM_021622710.2	chondroitin sulfate N-acetylgalactosaminyltransferase 1 (LOC110537010), mRNA
XM_021622867.2	tricarboxylate transport protein B, mitochondrial (LOC110537097),
XM_021622869.2	hypermethylated in cancer 2 protein-like (LOC110537100), mRNA
XM_021622872.2	exportin-7 (LOC110537103),
XM_021622890.2	SH3 domain-binding protein 2 (LOC110537111),
XM_021622924.2	coiled-coil domain containing 80 like 2 (ccdc80l2), mRNA
XM_021622938.2	malignant fibrous histiocytoma-amplified sequence 1 homolog (LOC110537137), mRNA
XM_021622949.2	rapamycin-insensitive companion of mTOR (LOC110537144),
XM_021623008.2	scavenger receptor class F member 2 (LOC110537171), mRNA
XM_021623010.2	calcium-binding protein 7-like (LOC110537173), mRNA
XM_021623042.2	integral membrane protein DGCR2/IDD (LOC110537193),
XM_021623049.2	rho-related GTP-binding protein RhoF (LOC110537199),
XM_021623119.2	ras-interacting protein 1 (LOC110537231), mRNA
XM_021623144.2	kinase suppressor of Ras 1 (LOC110537250),
XM_021623187.2	TBC1 domain family member 8B (LOC110537270),
XM_021623253.2	Ras-related GTP binding A (rraga),
XM_021623265.2	glutaminyl-peptide cyclotransferase-like protein (LOC110537320),
XM_021623330.2	long-chain-fatty-acid--CoA ligase 4 (LOC101268925),
XM_021623356.2	rho-related GTP-binding protein RhoG (LOC110537368),
XM_021623364.2	zinc finger protein 711 (LOC110537372),
XM_021623411.2	solute carrier family 12 member 9 (LOC110537395),
XM_021623433.2	transcription initiation factor TFIID subunit 9 (LOC110537411), mRNA
XM_021623476.2	Down syndrome cell adhesion molecule homolog (LOC110537435),
XM_021623535.2	zinc finger protein with KRAB and SCAN domains 8 (LOC110537468), mRNA
XM_021623573.2	P2X purinoceptor 5 (LOC110537497), mRNA
XM_021623621.2	protein KIBRA (LOC110537517),
XM_021623640.2	phosphoglycerate kinase 1 (pgk1), mRNA
XM_021623645.2	Ets2 repressor factor like 3 (erfl3),
XM_021623673.2	AP-2 complex subunit beta (LOC110537549),
XM_021623682.2	MIS12 kinetochore complex component (mis12), mRNA
XM_021623821.2	sodium- and chloride-dependent GABA transporter 2 (LOC110537636), mRNA
XM_021623827.2	ZPR1 zinc finger (zpr1), mRNA
XM_021623830.2	VPS11 core subunit of CORVET and HOPS complexes (vps11),
XM_021623856.2	serine/arginine-rich splicing factor 7 (LOC110537650),
XM_021623858.2	MAP/microtubule affinity-regulating kinase 4 (LOC110537653),
XM_021623878.2	remodeling and spacing factor 1b, tandem duplicate 1 (rsf1b.1),
XM_021623879.2	glycerophosphodiester phosphodiesterase domain-containing protein 5 (LOC110537666), mRNA
XM_021623908.2	ubiquitin carboxyl-terminal hydrolase 2 (LOC110537682),
XM_021623915.2	HLA class II histocompatibility antigen, DQ beta 1 chain (LOC110537686),
XM_021623978.2	protein Aster-B (LOC110537710),
XM_021624019.2	transmembrane protein 126A (tmem126a), mRNA
XM_021624058.2	GTP-binding protein SAR1b (LOC110537724), mRNA
XM_021624079.2	coiled-coil domain-containing protein 8 (LOC110537732), mRNA
XM_021624134.2	heat shock 70 kDa protein 4 (LOC110537762), mRNA
XM_021624146.2	BTB/POZ domain-containing protein KCTD16-like (LOC110537771), mRNA
XM_021624155.2	zinc-binding protein A33 (LOC110537775), mRNA
XM_021624161.2	cytoplasmic polyadenylation element-binding protein 4 (LOC110537780),
XM_021624174.2	clathrin interactor 1 (LOC110537787),
XM_021624195.2	C-terminal-binding protein 1 (LOC110537801),
XM_021624267.2	carbonic anhydrase IV a (ca4a),
XM_021624308.2	phosphatidylinositol transfer protein, beta, like (pitpnbl), mRNA
XM_021624314.2	seizure related 6 homolog (mouse)-like 2 (sez6l2),
XM_021624373.2	proline rich Gla (G-carboxyglutamic acid) 2 (prrg2), mRNA
XM_021624381.2	ataxin 2-like (atxn2l),
XM_021624415.2	apoptosis regulator BAX (LOC110537938), mRNA
XM_021624467.2	zinc finger protein 37 (LOC110537978), mRNA
XM_021624511.2	uncharacterized LOC110538002 (LOC110538002),
XM_021624541.2	GTPase IMAP family member 8 (si:dkey-110g7.8), mRNA
XM_021624555.2	uncharacterized LOC110538022 (LOC110538022), mRNA
XM_021624572.2	corticotropin releasing hormone receptor 1 (crhr1), mRNA
XM_021624580.2	histone-lysine N-methyltransferase 2A (LOC110538034),
XM_021624595.2	uncharacterized LOC110538037 (LOC110538037),
XM_021624653.2	zinc finger protein 135 (LOC110538076),
XM_021624698.2	rap guanine nucleotide exchange factor-like 1 (LOC110538105),
XM_021624713.2	gastrula zinc finger protein XlCGF57.1-like (LOC110538114), mRNA
XM_021624780.2	probable phosphatase phospho1 (LOC110538152),
XM_021624783.2	zinc finger protein 652 (LOC110538153), mRNA
XM_021624834.2	potassium voltage-gated channel, subfamily H (eag-related), member 4a (kcnh4a),
XM_021624839.2	signal transducer and activator of transcription 3 (LOC110538194),
XM_021624859.2	complement C1q-like protein 2 (LOC110538203), mRNA
XM_021624862.2	meiosis-specific coiled-coil domain-containing protein MEIOC (LOC110538205),
XM_021624874.2	reticulophagy regulator 3 (LOC110538215),
XM_021624895.2	G patch domain-containing protein 8 (LOC110538223),
XM_021624929.2	protein ELFN1 (LOC110538235),
XM_021624935.2	integrator complex subunit 1 (LOC110538240),
XM_021624976.2	lysine (K)-specific demethylase 8 (kdm8),
XM_021624978.2	NSE1 homolog, SMC5-SMC6 complex component (nsmce1), mRNA
XM_021624981.2	ubiquitin carboxyl-terminal hydrolase 31 (LOC110538266),
XM_021625055.2	WW domain-binding protein 11 (LOC110538318),
XM_021625099.2	GTPase IMAP family member 4-like (LOC110538343), mRNA
XM_021625123.2	trinucleotide repeat-containing gene 6B protein (LOC110538359), mRNA
XM_021625148.2	ran GTPase-activating protein 1 (LOC110538374),
XM_021625150.2	histone acetyltransferase p300 (LOC110538375),
XM_021625183.2	gamma-crystallin M3-like (LOC110538391), mRNA
XM_021625184.2	gamma-crystallin M3-like (LOC110538392), mRNA
XM_021625311.2	myosin-9 (LOC110538472),
XM_021625359.2	phosphoinositide 3-kinase regulatory subunit 6 (LOC110538504),
XM_021625375.2	DEAD (Asp-Glu-Ala-Asp) box helicase 5 (ddx5),
XM_021625390.2	SEC14-like protein 1 (LOC110538521),
XM_021625399.2	cerebellar degeneration-related protein 2-like (LOC110538526), mRNA
XM_021625485.2	uncharacterized protein CG5098 (LOC110538584),
XM_021625510.2	RUN domain-containing protein 1 (LOC110538597),
XM_021625522.2	TBC1 domain family member 17 (LOC110538606), mRNA
XM_021625554.2	uncharacterized LOC110538619 (LOC110538619),
XM_021625561.2	claudin-4 (LOC110538622), mRNA
XM_021625569.2	uncharacterized LOC110538631 (LOC110538631), mRNA
XM_021625570.2	CD2 antigen cytoplasmic tail-binding protein 2 (LOC110538632),
XM_021625578.2	coiled-coil domain-containing protein 47 (LOC110538638), mRNA
XM_021625586.2	ATP-dependent RNA helicase DDX42 (LOC110538643),
XM_021625612.2	nucleolar transcription factor 1 (LOC110538654),
XM_021625652.2	adhesion G protein-coupled receptor E5 (LOC110538685), mRNA
XM_021625714.2	uncharacterized LOC110538749 (LOC110538749),
XM_021625787.2	mpv17-like protein (LOC110538810),
XM_021625915.2	keratin, type I cytoskeletal 19-like (LOC110538947), mRNA
XM_021625927.2	UNC93-like protein MFSD11 (LOC110538959), mRNA
XM_021626055.2	ring finger protein 25 (rnf25),
XM_021626073.2	nitric oxide synthase interacting protein (LOC110539099), mRNA
XM_021626126.2	nucleotide-binding oligomerization domain-containing protein 1 (LOC110539162),
XM_036933232.1	complement factor B (cfb), mRNA
XM_036933336.1	ubiquitin associated and SH3 domain containing Ba (ubash3ba), mRNA
XM_036933364.1	centrobin, centrosomal BRCA2 interacting protein (cntrob),
XM_036933369.1	coiled-coil domain-containing protein 149-B (LOC110534278),
XM_036933386.1	SPARC-like 1 (sparcl1), mRNA
XM_036933387.1	FH2 domain containing 1 (fhdc1), mRNA
XM_036933431.1	SLAM family member 5 (LOC110534344),
XM_036933487.1	UV excision repair protein RAD23 homolog (LOC110533168), mRNA
XM_036933514.1	pericentriolar material 1 protein (LOC110534405),
XM_036933565.1	uncharacterized LOC118936724 (LOC118936724),
XM_036933597.1	phospholipid-transporting ATPase ABCA1 (LOC110534463),
XM_036933624.1	polypeptide N-acetylgalactosaminyltransferase-like 6 (LOC110534499),
XM_036933626.1	glutamyl-tRNA(Gln) amidotransferase subunit B, mitochondrial-like (LOC110534511),
XM_036933637.1	doublecortin-like kinase 2a (dclk2a),
XM_036933644.1	mediator of DNA damage checkpoint protein 1 (LOC110485723), mRNA
XM_036933646.1	zinc finger protein 827 (LOC110534527),
XM_036933650.1	dynein heavy chain 5, axonemal-like (LOC110534614), mRNA
XM_036933696.1	protein phosphatase 1K, mitochondrial (LOC110516113), mRNA
XM_036933726.1	acidic leucine-rich nuclear phosphoprotein 32 family member B (LOC110534554),
[truncated: 1,770 more rows]
